# Supplementary material for: Novel circRNA discovery in sheep shows evidence of high backsplice junction conservation
Source: Sci Rep. 2021 Jan 11;11:427. doi: 10.1038/s41598-020-79781-2 (PMC7801505; doi:10.1038/s41598-020-79781-2)
Supplement: Supplementary file 1 — Supplementary Data S1. [file 41598_2020_79781_MOESM1_ESM.txt]

Name	Chr	Start	End	Strand	CIRCpedia	Human_Gene
circRNA1	1	235439	236760	+	HSA_CIRCpedia_40382	THAP4
circRNA3	1	2697912	2699760	-
circRNA4	1	3180868	3182500	-	HSA_CIRCpedia_94003	LRRFIP1
circRNA5	1	3180868	3183679	-	HSA_CIRCpedia_117124	LRRFIP1
circRNA9	1	3237588	3250443	-	HSA_CIRCpedia_40149	LRRFIP1
circRNA12	1	7850155	7852142	+
circRNA13	1	7916983	7921293	-
circRNA14	1	7940833	7945597	-	HSA_CIRCpedia_153330	GIGYF2
circRNA15	1	7966431	7983476	-	HSA_CIRCpedia_40050	GIGYF2
circRNA18	1	9809642	9827780	-	HSA_CIRCpedia_165515	AC114490.2
circRNA19	1	9812723	9817394	-
circRNA20	1	9814332	9817394	-
circRNA22	1	10099323	10102102	+	HSA_CIRCpedia_31526	ZMYM4
circRNA23	1	10099323	10114068	+	HSA_CIRCpedia_31528	ZMYM4
circRNA24	1	10145930	10158759	+	HSA_CIRCpedia_31558	ZMYM4
circRNA26	1	10237507	10240349	-	HSA_CIRCpedia_31570	KIAA0319L
circRNA27	1	11500028	11500204	-	HSA_CIRCpedia_148462	GRIK3
circRNA31	1	13874211	13882744	+
circRNA32	1	14448404	14455020	-	HSA_CIRCpedia_31804	PPT1
circRNA33	1	14545130	14548762	+	HSA_CIRCpedia_31810	RLF
circRNA34	1	14545130	14556476	+	HSA_CIRCpedia_31811	RLF
circRNA36	1	15358666	15362832	-	HSA_CIRCpedia_31875	SCMH1
circRNA41	1	16813701	16817040	+
circRNA42	1	16813701	16833182	+	HSA_CIRCpedia_124902	CCDC30
circRNA43	1	16831640	16843366	+
circRNA44	1	16831640	16848573	+
circRNA45	1	16831640	16850993	+
circRNA48	1	18731199	18742496	-	HSA_CIRCpedia_32020	ERI3
circRNA49	1	19317040	19321100	-	HSA_CIRCpedia_69064	EIF2B3
circRNA50	1	19495995	19496351	-	HSA_CIRCpedia_32075	ZSWIM5
circRNA51	1	20049218	20054246	-
circRNA55	1	25584686	25597107	-	HSA_CIRCpedia_108386	EPS15
circRNA56	1	25602586	25603339	-	HSA_CIRCpedia_32268	EPS15
circRNA57	1	26008411	26012250	-	HSA_CIRCpedia_139452	NRDC
circRNA60	1	26438811	26455454	+	HSA_CIRCpedia_32326	ZFYVE9
circRNA62	1	26450077	26464522	+
circRNA63	1	26614818	26615935	-	HSA_CIRCpedia_108464	ZCCHC11
circRNA66	1	26679388	26693114	-	HSA_CIRCpedia_69090	ZCCHC11
circRNA67	1	26944017	26949733	+	HSA_CIRCpedia_372262	ZYG11B
circRNA68	1	26948979	26949733	+	HSA_CIRCpedia_32365	ZYG11B
circRNA69	1	27164680	27174128	+	HSA_CIRCpedia_139485	SCP2
circRNA72	1	28205317	28221952	-
circRNA74	1	30977125	30993764	+	HSA_CIRCpedia_139512	PRKAA2
circRNA75	1	30990034	30993764	+	HSA_CIRCpedia_108580	PRKAA2
circRNA76	1	31664994	31665196	-	HSA_CIRCpedia_159775	DAB1
circRNA78	1	33138687	33142496	-	HSA_CIRCpedia_108586	MYSM1
circRNA81	1	33151664	33161143	-
circRNA82	1	33154750	33161143	-
circRNA84	1	34433655	34439270	+
circRNA85	1	34681118	34696180	-	HSA_CIRCpedia_148534	CYP2J2
circRNA86	1	34681118	34699176	-	HSA_CIRCpedia_32587	CYP2J2
circRNA88	1	36599484	36607647	-	HSA_CIRCpedia_69099	TM2D1
circRNA90	1	37639356	37640194	-	HSA_CIRCpedia_148561	DOCK7
circRNA92	1	37804877	37809648	+	HSA_CIRCpedia_32687	ATG4C
circRNA96	1	39953655	39970501	+	HSA_CIRCpedia_32750	RAVER2
circRNA97	1	39953658	39970501	+
circRNA98	1	40599811	40601491	+	HSA_CIRCpedia_32763	DNAJC6
circRNA100	1	41110999	41115896	+	HSA_CIRCpedia_32788	PDE4B
circRNA101	1	41901163	41915017	+	HSA_CIRCpedia_108686	SGIP1
circRNA104	1	42231784	42247468	+	HSA_CIRCpedia_32822	MIER1
circRNA105	1	42241354	42247468	+	HSA_CIRCpedia_32825	MIER1
circRNA107	1	45424087	45431242	+
circRNA109	1	45495165	45495386	+	HSA_CIRCpedia_165639	LRRC7
circRNA111	1	45603360	45610389	-	HSA_CIRCpedia_139614	LRRC40
circRNA114	1	45692295	45709120	-	HSA_CIRCpedia_32866	ANKRD13C
circRNA116	1	51467150	51485161	+
circRNA118	1	52991704	53005248	-	HSA_CIRCpedia_139663	PIGK
circRNA122	1	53399483	53407084	-	HSA_CIRCpedia_32911	ZZZ3
circRNA123	1	53454928	53463434	-
circRNA124	1	53454943	53463434	-	HSA_CIRCpedia_32922	ZZZ3
circRNA125	1	53559808	53578348	-
circRNA127	1	53631816	53643591	+	HSA_CIRCpedia_32948	MIGA1
circRNA128	1	53762925	53778083	-	HSA_CIRCpedia_32965	FUBP1
circRNA129	1	60243879	60250721	-
circRNA130	1	60263153	60275896	-
circRNA132	1	60316785	60329705	-	HSA_CIRCpedia_125037	TTLL7
circRNA136	1	63203489	63221322	-
circRNA143	1	68187356	68196238	-
circRNA144	1	68507652	68513554	+	HSA_CIRCpedia_125059	EPHX4
circRNA147	1	68783215	68797388	+	HSA_CIRCpedia_33162	RPAP2
circRNA148	1	68783240	68797388	+
circRNA149	1	69018412	69027516	-	HSA_CIRCpedia_33172	EVI5
circRNA152	1	69038143	69043776	-
circRNA153	1	69038143	69043818	-
circRNA157	1	69886521	69896766	+
circRNA160	1	70772721	70788562	+	HSA_CIRCpedia_125074	ABCD3
circRNA161	1	71463521	71472038	+	HSA_CIRCpedia_33267	TMEM56
circRNA164	1	75530205	75537235	-	HSA_CIRCpedia_33324	PLPPR5
circRNA165	1	76544838	76554359	+
circRNA166	1	76546330	76554359	+	HSA_CIRCpedia_26975	SLC35A3
circRNA167	1	76602590	76605509	+	HSA_CIRCpedia_26984	AC118553.2
circRNA168	1	76669515	76680556	+	HSA_CIRCpedia_125092	TRMT13
circRNA169	1	76740703	76743243	-	HSA_CIRCpedia_27001	DBT
circRNA170	1	76776092	76783541	+
circRNA171	1	76781940	76783541	+
circRNA172	1	76792918	76798785	+
circRNA173	1	77413127	77421654	+	HSA_CIRCpedia_27035	SLC30A7
circRNA174	1	78325279	78340115	-	HSA_CIRCpedia_139871	OLFM3
circRNA178	1	84271863	84290811	-	HSA_CIRCpedia_27148	VAV3
circRNA181	1	84811966	84823131	-	HSA_CIRCpedia_369367	SLC25A24
circRNA182	1	84811966	84827304	-	HSA_CIRCpedia_27149	SLC25A24
circRNA183	1	85124293	85136236	+
circRNA184	1	85124293	85142136	+
circRNA185	1	85298194	85300901	+
circRNA186	1	85483617	85502795	-	HSA_CIRCpedia_139894	WDR47
circRNA187	1	85493325	85507887	-	HSA_CIRCpedia_108982	WDR47
circRNA189	1	85628454	85631274	+	HSA_CIRCpedia_139900	KIAA1324
circRNA190	1	85636552	85638258	+	HSA_CIRCpedia_139904	KIAA1324
circRNA191	1	85785051	85788084	-	HSA_CIRCpedia_27209	SORT1
circRNA196	1	86624899	86625272	+
circRNA198	1	87624644	87633403	+	HSA_CIRCpedia_27269	CEPT1
circRNA201	1	90157522	90165533	-
circRNA203	1	90395983	90406537	+	HSA_CIRCpedia_27410	HIPK1
circRNA213	1	96923238	96939470	+	HSA_CIRCpedia_139961	PDE4DIP
circRNA216	1	98024104	98036247	+
circRNA217	1	98150552	98167519	-	HSA_CIRCpedia_27734	RNF115
circRNA218	1	99391645	99396387	+	HSA_CIRCpedia_27835	RPRD2
circRNA219	1	99684049	99686570	-	HSA_CIRCpedia_27858	ARNT
circRNA220	1	99713951	99715267	-
circRNA221	1	99991602	99992610	-	HSA_CIRCpedia_69203	VPS72
circRNA222	1	100122248	100123024	-
circRNA223	1	100500110	100514492	+	HSA_CIRCpedia_27994	SNX27
circRNA228	1	104184254	104201083	-	HSA_CIRCpedia_28186	ASH1L
circRNA229	1	104255539	104256059	-	HSA_CIRCpedia_28191	ASH1L
circRNA231	1	104458021	104458727	-
circRNA232	1	104496588	104496674	+
circRNA237	1	111311815	111319878	+	HSA_CIRCpedia_109939	ATF6
circRNA240	1	114822380	114837967	+	HSA_CIRCpedia_28536	PBX1
circRNA242	1	117042965	117044455	-	HSA_CIRCpedia_125176	ILDR2
circRNA244	1	118317445	118336301	+	HSA_CIRCpedia_109975	DCAF6
circRNA246	1	118336177	118339931	+	HSA_CIRCpedia_343381	DCAF6
circRNA248	1	118382022	118382901	+
circRNA250	1	118519716	118532433	+	HSA_CIRCpedia_109983	TIPRL
circRNA251	1	120056676	120060109	-	HSA_CIRCpedia_35319	ITSN1
circRNA252	1	120290672	120294239	+	HSA_CIRCpedia_96506	TMEM50B
circRNA253	1	120431723	120436223	-	HSA_CIRCpedia_35266	IFNAR1
circRNA254	1	121130888	121133482	+
circRNA257	1	121282529	121285972	-	HSA_CIRCpedia_35242	EVA1C
circRNA260	1	122636942	122639004	+	HSA_CIRCpedia_354254	TIAM1
circRNA261	1	124554834	124559499	+
circRNA262	1	124554834	124572835	+	HSA_CIRCpedia_122131	GRIK1
circRNA265	1	124670530	124682574	+
circRNA268	1	128542345	128545046	+	HSA_CIRCpedia_35131	APP
circRNA269	1	128618521	128628562	+	HSA_CIRCpedia_35124	APP
circRNA271	1	128902054	128913904	-	HSA_CIRCpedia_96447	JAM2
circRNA272	1	133867121	133885230	-	HSA_CIRCpedia_35091	NCAM2
circRNA273	1	133878673	133885230	-
circRNA275	1	139618186	139637907	-	HSA_CIRCpedia_168580	USP25
circRNA276	1	139680387	139699574	-	HSA_CIRCpedia_35062	USP25
circRNA278	1	141138067	141148404	-
circRNA280	1	143413988	143425575	+	HSA_CIRCpedia_159377	ROBO2
circRNA282	1	147814766	147824009	-	HSA_CIRCpedia_46806	GBE1
circRNA283	1	155924997	155926171	+	HSA_CIRCpedia_46821	EPHA3
circRNA286	1	156856649	156867585	+
circRNA287	1	156863550	156867585	+
circRNA289	1	159955707	159956042	+	HSA_CIRCpedia_138566	EPHA6
circRNA293	1	161534723	161547044	+
circRNA294	1	163132367	163150885	-	HSA_CIRCpedia_138581	TOMM70
circRNA295	1	163137798	163150885	-	HSA_CIRCpedia_42805	TOMM70
circRNA296	1	163145481	163148256	-
circRNA300	1	163719714	163728085	-
circRNA301	1	163737187	163742104	-
circRNA302	1	164276488	164280782	-
circRNA304	1	164557767	164561755	+	HSA_CIRCpedia_42876	NXPE3
circRNA305	1	164610657	164618024	+
circRNA306	1	168561274	168580114	+	HSA_CIRCpedia_159403	ALCAM
circRNA307	1	168570001	168572269	+
circRNA313	1	171771586	171776549	-
circRNA315	1	171815628	171832534	+
circRNA316	1	171863910	171870213	+
circRNA317	1	171863910	171882996	+
circRNA319	1	171888323	171891143	+	HSA_CIRCpedia_159410	DZIP3
circRNA320	1	171895644	171897667	+
circRNA321	1	171895644	171908169	+
circRNA322	1	171895644	171909255	+
circRNA325	1	174354937	174355278	+	HSA_CIRCpedia_170015	NECTIN3
circRNA326	1	174354937	174366756	+	HSA_CIRCpedia_42928	NECTIN3
circRNA327	1	174354937	174371022	+	HSA_CIRCpedia_42929	NECTIN3
circRNA328	1	175054931	175056244	+	HSA_CIRCpedia_105246	PHLDB2
circRNA333	1	179415217	179417929	-
circRNA335	1	182334854	182349877	-
circRNA337	1	182958744	182972449	-	HSA_CIRCpedia_43084	GSK3B
circRNA338	1	182958744	182975142	-	HSA_CIRCpedia_105298	GSK3B
circRNA340	1	183719832	183720292	+
circRNA343	1	184442131	184452660	-	HSA_CIRCpedia_43149	GOLGB1
circRNA345	1	184559756	184562222	-	HSA_CIRCpedia_43158	IQCB1
circRNA348	1	187089702	187104090	+	HSA_CIRCpedia_138662	KALRN
circRNA349	1	187131933	187134538	+
circRNA350	1	187152776	187157813	+	HSA_CIRCpedia_165264	KALRN
circRNA352	1	187323139	187338398	+	HSA_CIRCpedia_138675	KALRN
circRNA353	1	187427285	187433602	+	HSA_CIRCpedia_105402	UMPS
circRNA355	1	188034610	188044591	-	HSA_CIRCpedia_43338	ZNF148
circRNA357	1	188163459	188178300	-
circRNA358	1	188163468	188168439	-
circRNA359	1	188163468	188178300	-
circRNA361	1	188170237	188178300	-	HSA_CIRCpedia_175945	SNX4
circRNA362	1	188174557	188189831	-	HSA_CIRCpedia_174182	SNX4
circRNA363	1	188186151	188204759	-	HSA_CIRCpedia_105419	SNX4
circRNA365	1	188198018	188204759	-	HSA_CIRCpedia_43349	SNX4
circRNA367	1	188403974	188419786	-	HSA_CIRCpedia_358189	LMLN
circRNA371	1	188517557	188535534	-
circRNA374	1	188922008	188922994	-	HSA_CIRCpedia_106281	TFRC
circRNA376	1	189213359	189216890	-	HSA_CIRCpedia_45036	UBXN7
circRNA377	1	189559635	189564152	+	HSA_CIRCpedia_373834	PAK2
circRNA379	1	189821879	189839939	-	HSA_CIRCpedia_45082	DLG1
circRNA380	1	189850398	189865811	-	HSA_CIRCpedia_45093	DLG1
circRNA381	1	190509720	190512662	+	HSA_CIRCpedia_44962	ACAP2
circRNA382	1	190509720	190521280	+	HSA_CIRCpedia_124752	ACAP2
circRNA383	1	190509720	190528215	+	HSA_CIRCpedia_106261	ACAP2
circRNA384	1	190512479	190521280	+	HSA_CIRCpedia_170151	ACAP2
circRNA385	1	190512479	190528215	+
circRNA386	1	190533837	190543438	+	HSA_CIRCpedia_106258	ACAP2
circRNA389	1	194229121	194241370	-	HSA_CIRCpedia_106214	CCDC50
circRNA392	1	194903080	194908568	-	HSA_CIRCpedia_106210	IL1RAP
circRNA396	1	200481063	200482262	-
circRNA398	1	201490978	201494493	+	HSA_CIRCpedia_44686	AC131160.1
circRNA401	1	201678370	201684484	-	HSA_CIRCpedia_106036	KLHL24
circRNA402	1	201695023	201698776	-	HSA_CIRCpedia_44615	KLHL24
circRNA403	1	201966134	201968583	+	HSA_CIRCpedia_44611	MCF2L2
circRNA404	1	202108556	202109962	+	HSA_CIRCpedia_44603	MCF2L2
circRNA405	1	202285897	202289728	+	HSA_CIRCpedia_44588	DCUN1D1
circRNA407	1	205555299	205560151	-	HSA_CIRCpedia_44561	USP13
circRNA408	1	205557188	205560151	-	HSA_CIRCpedia_159547	USP13
circRNA409	1	205920066	205930561	-
circRNA410	1	206076626	206086700	-	HSA_CIRCpedia_124700	PIK3CA
circRNA412	1	211704258	211710679	-	HSA_CIRCpedia_44474	NLGN1
circRNA414	1	213844968	213854778	+	HSA_CIRCpedia_44408	PLD1
circRNA415	1	213905408	213925284	+	HSA_CIRCpedia_361361	PLD1
circRNA416	1	215264132	215273300	+	HSA_CIRCpedia_44331	PHC3
circRNA420	1	216651992	216657138	-
circRNA421	1	216914004	216923942	-
circRNA423	1	216921468	216923942	-
circRNA424	1	217134359	217141493	-	HSA_CIRCpedia_44306	EGFEM1P
circRNA428	1	224228004	224236526	-
circRNA430	1	225140428	225157984	+	HSA_CIRCpedia_151102	IFT80
circRNA432	1	226984892	226987293	-	HSA_CIRCpedia_138895	GFM1
circRNA433	1	229869756	229873470	-	HSA_CIRCpedia_44136	GMPS
circRNA435	1	231629508	231632958	-	HSA_CIRCpedia_180088	ARHGEF26
circRNA436	1	234762976	234770698	-
circRNA437	1	234773594	234778894	-
circRNA438	1	234794720	234799994	-	HSA_CIRCpedia_44052	MED12L
circRNA439	1	234794720	234805438	-	HSA_CIRCpedia_124656	MED12L
circRNA440	1	234968632	234977366	-	HSA_CIRCpedia_44051	MED12L
circRNA441	1	234999664	235008916	-	HSA_CIRCpedia_44047	MED12L
circRNA443	1	236290815	236308668	-	HSA_CIRCpedia_43999	RNF13
circRNA444	1	237057199	237072012	-	HSA_CIRCpedia_176731	HPS3
circRNA445	1	237058174	237072012	-
circRNA447	1	237061949	237072012	-	HSA_CIRCpedia_176020	HPS3
circRNA448	1	237063521	237072012	-
circRNA450	1	237079355	237083262	-
circRNA451	1	237079355	237084555	-	HSA_CIRCpedia_105822	HPS3
circRNA453	1	244310069	244329343	-	HSA_CIRCpedia_124641	TRPC1
circRNA456	1	244523267	244533179	+
circRNA458	1	244685406	244704104	+	HSA_CIRCpedia_105778	XRN1
circRNA468	1	248615954	248622579	+	HSA_CIRCpedia_43787	CEP70
circRNA469	1	248616019	248622579	+	HSA_CIRCpedia_105738	CEP70
circRNA470	1	248621748	248622579	+	HSA_CIRCpedia_105737	CEP70
circRNA473	1	248912964	248918440	-	HSA_CIRCpedia_43776	ARMC8
circRNA480	1	250864453	250881732	+	HSA_CIRCpedia_105709	STAG1
circRNA484	1	251346081	251348437	-
circRNA485	1	252838373	252838809	-
circRNA487	1	252897910	252900416	-	HSA_CIRCpedia_43661	CEP63
circRNA489	1	253199554	253215126	+	HSA_CIRCpedia_43645	RYK
circRNA491	1	253641013	253655424	-	HSA_CIRCpedia_365230	TF
circRNA493	1	253653223	253655424	-	HSA_CIRCpedia_374366	TF
circRNA497	1	255217905	255218585	-
circRNA500	1	255271630	255275458	-
circRNA502	1	257055202	257066775	-	HSA_CIRCpedia_43539	ATP2C1
circRNA503	1	257408400	257416214	-
circRNA506	1	258339586	258358194	-
circRNA508	1	258377056	258396463	-
circRNA512	1	261764048	261783178	-	HSA_CIRCpedia_35643	HSF2BP
circRNA518	1	266535408	266536303	+	HSA_CIRCpedia_35360	DOPEY2
circRNA522	1	266664718	266668600	+
circRNA523	1	266672011	266676940	+	HSA_CIRCpedia_372002	MORC3
circRNA525	1	267245545	267247544	-	HSA_CIRCpedia_35432	HLCS
circRNA528	1	267411889	267431066	+
circRNA529	1	267421116	267424249	+
circRNA530	1	267444142	267452021	+
circRNA531	1	267446670	267454536	+	HSA_CIRCpedia_116157	TTC3
circRNA534	1	267716114	267732487	+	HSA_CIRCpedia_35489	DYRK1A
circRNA535	1	267728440	267732487	+	HSA_CIRCpedia_96593	DYRK1A
circRNA536	1	270458806	270478658	-
circRNA538	1	272079589	272089777	+	HSA_CIRCpedia_44378	PLCL2
circRNA539	1	272400409	272420084	-	HSA_CIRCpedia_44476	TBC1D5
circRNA540	1	273591055	273596954	-	HSA_CIRCpedia_44740	SATB1
circRNA543	1	275558042	275561539	-	HSA_CIRCpedia_170734	ZNF596
circRNA544	10	11491039	11496390	-
circRNA545	10	11535094	11536868	-	HSA_CIRCpedia_10689	ELF1
circRNA554	10	12293512	12310305	-	HSA_CIRCpedia_364967	VWA8
circRNA557	10	12693805	12702649	+	HSA_CIRCpedia_118818	DGKH
circRNA558	10	12698719	12702649	+	HSA_CIRCpedia_69996	DGKH
circRNA561	10	12787011	12802458	+
circRNA562	10	13458649	13465496	-	HSA_CIRCpedia_151520	EPSTI1
circRNA565	10	15205729	15207588	+
circRNA566	10	15660917	15670564	+	HSA_CIRCpedia_10792	GTF2F2
circRNA569	10	15954020	15972992	+
circRNA571	10	15981374	15988017	+
circRNA572	10	15981374	15994209	+	HSA_CIRCpedia_70037	COG3
circRNA573	10	16453871	16470676	-	HSA_CIRCpedia_113035	ZC3H13
circRNA575	10	18383482	18388421	+
circRNA576	10	18496213	18508838	+	HSA_CIRCpedia_126839	RB1
circRNA578	10	19352890	19366312	+
circRNA581	10	19795098	19797596	-
circRNA582	10	21816135	21830045	-	HSA_CIRCpedia_364985	NEK3
circRNA585	10	22093248	22104968	+	HSA_CIRCpedia_126868	AL137058.2
circRNA586	10	22992941	23003223	-
circRNA587	10	22992941	23012488	-
circRNA588	10	23486091	23486683	-
circRNA590	10	25025452	25025708	+	HSA_CIRCpedia_10633	SMAD9
circRNA591	10	25609018	25614250	+
circRNA592	10	25873024	25892429	+
circRNA595	10	26428191	26441967	-	HSA_CIRCpedia_126731	NBEA
circRNA597	10	26588680	26592574	-	HSA_CIRCpedia_10595	NBEA
circRNA598	10	28577657	28578297	-
circRNA606	10	29910092	29916863	-
circRNA609	10	29972602	29987092	-	HSA_CIRCpedia_10528	B3GLCT
circRNA613	10	32069425	32082138	-	HSA_CIRCpedia_10485	PAN3
circRNA616	10	32236301	32253066	+	HSA_CIRCpedia_118718	FLT3
circRNA619	10	33348342	33362755	-	HSA_CIRCpedia_10446	CDK8
circRNA620	10	33798277	33802464	-	HSA_CIRCpedia_10442	ATP8A2
circRNA621	10	34799871	34800376	+	HSA_CIRCpedia_69849	SACS
circRNA622	10	34872263	34891970	-
circRNA623	10	34881523	34891970	-
circRNA626	10	35756781	35773568	+	HSA_CIRCpedia_10354	ZDHHC20
circRNA627	10	35761943	35773568	+	HSA_CIRCpedia_10353	ZDHHC20
circRNA633	10	36678328	36679397	+
circRNA639	10	51314196	51321899	+	HSA_CIRCpedia_11093	LMO7
circRNA640	10	52387791	52389048	-
circRNA642	10	54265130	54273188	-	HSA_CIRCpedia_11151	RNF219
circRNA645	10	55103486	55116709	+	HSA_CIRCpedia_11173	NDFIP2
circRNA649	10	70125169	70125928	-
circRNA654	10	73809572	73810347	+	HSA_CIRCpedia_70235	MBNL2
circRNA657	10	75157383	75157570	-
circRNA658	10	75456273	75459541	+	HSA_CIRCpedia_11345	UBAC2
circRNA660	10	76297440	76313928	+	HSA_CIRCpedia_9959	PCCA
circRNA663	10	76938341	76944403	-
circRNA664	10	76994005	77013736	-	HSA_CIRCpedia_142358	NALCN
circRNA665	10	77012156	77013736	-	HSA_CIRCpedia_70300	NALCN
circRNA666	10	77178839	77187483	-	HSA_CIRCpedia_118932	NALCN
circRNA668	10	77586172	77593420	-	HSA_CIRCpedia_10015	FGF14
circRNA669	10	78104509	78107154	-
circRNA672	10	81672181	81674781	-	HSA_CIRCpedia_10040	ARGLU1
circRNA675	10	83519402	83527691	+	HSA_CIRCpedia_127071	MYO16
circRNA676	10	84818110	84831862	+	HSA_CIRCpedia_10085	ARHGEF7
circRNA677	10	84831774	84849824	+	HSA_CIRCpedia_142385	ARHGEF7
circRNA678	10	86252148	86261366	-
circRNA679	10	86268577	86287058	-	HSA_CIRCpedia_10213	RASA3
circRNA682	11	4762818	4769218	+	HSA_CIRCpedia_21466	TOM1L1
circRNA683	11	4844533	4854054	+	HSA_CIRCpedia_21478	STXBP4
circRNA684	11	5331930	5344964	-	HSA_CIRCpedia_21493	MMD
circRNA686	11	7328528	7330374	-	HSA_CIRCpedia_113258	COIL
circRNA687	11	8345970	8347361	-
circRNA688	11	9028667	9029338	-
circRNA689	11	9222595	9239228	+	HSA_CIRCpedia_21571	RAD51C
circRNA692	11	9535660	9551636	-	HSA_CIRCpedia_79315	TRIM37
circRNA694	11	9602065	9608775	-
circRNA695	11	9608651	9625916	-	HSA_CIRCpedia_21613	TRIM37
circRNA704	11	11291549	11291716	-
circRNA705	11	11698956	11717846	-	HSA_CIRCpedia_120270	BCAS3
circRNA707	11	12049019	12055563	+	HSA_CIRCpedia_21746	APPBP2
circRNA715	11	13326342	13330910	+	HSA_CIRCpedia_20379	TADA2A
circRNA716	11	14678748	14679800	-	HSA_CIRCpedia_20215	LIG3
circRNA724	11	17860340	17867825	+	HSA_CIRCpedia_367877	UTP6
circRNA726	11	17866414	17867825	+
circRNA727	11	18263005	18263922	-
circRNA728	11	18371661	18372882	-
circRNA729	11	18371661	18383395	-
circRNA731	11	20770475	20785311	+	HSA_CIRCpedia_155996	EFCAB5
circRNA735	11	21175236	21175774	+	HSA_CIRCpedia_78189	GOSR1
circRNA739	11	22340439	22343639	-	HSA_CIRCpedia_19330	SLC43A2
circRNA746	11	24891471	24897103	+
circRNA749	11	25802923	25820329	-	HSA_CIRCpedia_180404	RABEP1
circRNA750	11	25814685	25820329	-
circRNA751	11	25818213	25835196	-
circRNA752	11	27176597	27177276	+	HSA_CIRCpedia_22684	CNTROB
circRNA753	11	27593621	27610285	+	HSA_CIRCpedia_23002	NDEL1
circRNA756	11	28626502	28633233	-	HSA_CIRCpedia_23068	GAS7
circRNA757	11	30254285	30273935	+
circRNA760	11	32398055	32402115	-	HSA_CIRCpedia_19331	TEKT3
circRNA763	11	32985584	32986129	+	HSA_CIRCpedia_77844	NCOR1
circRNA766	11	35015792	35033524	-	HSA_CIRCpedia_21414	UTP18
circRNA768	11	35284480	35304125	+
circRNA769	11	35529197	35543042	-
circRNA771	11	36824923	36830466	+	HSA_CIRCpedia_21264	ZNF652
circRNA772	11	37154395	37157812	-	HSA_CIRCpedia_21241	UBE2Z
circRNA775	11	38602696	38603398	+	HSA_CIRCpedia_20443	SOCS7
circRNA782	11	42067831	42071268	+	HSA_CIRCpedia_20776	ATP6V0A1
circRNA787	11	44974445	44980934	-
circRNA789	11	45472963	45482106	-
circRNA791	11	45715471	45717927	+
circRNA793	11	46052087	46059191	+
circRNA795	11	46380525	46383451	+	HSA_CIRCpedia_21895	TLK2
circRNA796	11	46380525	46393617	+	HSA_CIRCpedia_21896	TLK2
circRNA798	11	46393450	46411789	+	HSA_CIRCpedia_21902	TLK2
circRNA799	11	46405386	46411789	+	HSA_CIRCpedia_21905	TLK2
circRNA800	11	47030187	47038069	+	HSA_CIRCpedia_21931	TANC2
circRNA801	11	47086041	47091671	+	HSA_CIRCpedia_21938	TANC2
circRNA804	11	48107116	48115594	+	HSA_CIRCpedia_79525	CEP95
circRNA808	11	49418789	49432461	-	HSA_CIRCpedia_22888	FOXK2
circRNA814	11	54417060	54418064	+	HSA_CIRCpedia_22455	PRPSAP1
circRNA817	11	55533683	55536318	+
circRNA818	11	57431778	57434287	+
circRNA819	11	57834668	57835576	+
circRNA821	11	60214453	60222339	+
circRNA822	11	60214453	60222355	+
circRNA823	11	61240088	61248481	-	HSA_CIRCpedia_22083	CEP112
circRNA824	11	61402149	61412493	-	HSA_CIRCpedia_113270	CEP112
circRNA825	11	61427268	61437340	-	HSA_CIRCpedia_120298	CEP112
circRNA826	11	61427268	61447118	-	HSA_CIRCpedia_22088	CEP112
circRNA827	11	61446740	61457852	-
circRNA830	12	922516	923947	+	HSA_CIRCpedia_29576	ZC3H11A
circRNA834	12	2778304	2786354	-	HSA_CIRCpedia_362649	NUCKS1
circRNA836	12	3448917	3462494	+	HSA_CIRCpedia_29670	SRGAP2
circRNA837	12	4104467	4104652	-	HSA_CIRCpedia_29690	C1orf116
circRNA839	12	5277936	5282752	+	HSA_CIRCpedia_69268	KCNT2
circRNA841	12	10162458	10169546	-	HSA_CIRCpedia_29248	CDC73
circRNA843	12	13450347	13467085	+	HSA_CIRCpedia_29218	BRINP3
circRNA844	12	16935185	16945353	+	HSA_CIRCpedia_30006	KCTD3
circRNA849	12	19880477	19885824	+
circRNA850	12	20017554	20021404	+	HSA_CIRCpedia_30035	TGFB2
circRNA852	12	21752361	21756745	+
circRNA854	12	22239817	22249433	+
circRNA855	12	24282247	24297165	-	HSA_CIRCpedia_110576	AIDA
circRNA856	12	24597926	24609457	+
circRNA857	12	24605527	24609457	+
circRNA858	12	24819700	24824251	-	HSA_CIRCpedia_148878	SUSD4
circRNA860	12	25468045	25468787	+	HSA_CIRCpedia_30206	DEGS1
circRNA861	12	25521972	25539415	-	HSA_CIRCpedia_148881	NVL
circRNA867	12	28263773	28267902	-
circRNA868	12	28263773	28270484	-	HSA_CIRCpedia_30371	CDC42BPA
circRNA870	12	28597925	28604819	+	HSA_CIRCpedia_31037	AHCTF1
circRNA871	12	28597925	28617855	+	HSA_CIRCpedia_160181	AHCTF1
circRNA873	12	29182775	29186339	+	HSA_CIRCpedia_31001	SMYD3
circRNA874	12	29583332	29594607	+	HSA_CIRCpedia_30996	SMYD3
circRNA875	12	29636293	29640903	+	HSA_CIRCpedia_30989	SMYD3
circRNA877	12	30584801	30587638	+	HSA_CIRCpedia_344037	HNRNPU
circRNA878	12	30584801	30589206	+
circRNA879	12	31585836	31588248	+
circRNA881	12	31694662	31703451	+	HSA_CIRCpedia_30947	AKT3
circRNA882	12	31727202	31734914	+	HSA_CIRCpedia_110919	AKT3
circRNA883	12	31855553	31867835	-	HSA_CIRCpedia_30931	SDCCAG8
circRNA885	12	31984425	31997327	-	HSA_CIRCpedia_30921	SDCCAG8
circRNA886	12	31984425	32003474	-
circRNA892	12	35212806	35227968	-
circRNA893	12	35219726	35227968	-	HSA_CIRCpedia_148739	CCDC181
circRNA894	12	35338025	35340221	-
circRNA895	12	35811652	35827930	-	HSA_CIRCpedia_165784	KIFAP3
circRNA897	12	37600676	37602528	+	HSA_CIRCpedia_125190	DNM3
circRNA900	12	37668276	37674768	+	HSA_CIRCpedia_125194	DNM3
circRNA901	12	38188758	38208300	+	HSA_CIRCpedia_28749	SUCO
circRNA903	12	38231860	38246368	+	HSA_CIRCpedia_179099	SUCO
circRNA904	12	39395924	39399231	-	HSA_CIRCpedia_27644	VPS13D
circRNA906	12	39577785	39580801	-
circRNA907	12	39990300	39992692	-
circRNA911	12	41547315	41551585	-	HSA_CIRCpedia_27070	UBE4B
circRNA913	12	42986759	43003148	+	HSA_CIRCpedia_33039	RERE
circRNA917	12	45308070	45308531	+	HSA_CIRCpedia_139140	CHD5
circRNA920	12	48789696	48791374	+
circRNA921	12	48953075	48968912	+	HSA_CIRCpedia_28866	GNB1
circRNA922	12	49765639	49769541	-	HSA_CIRCpedia_28497	SPEN
circRNA923	12	49960773	49972664	-	HSA_CIRCpedia_28384	DDI2
circRNA924	12	49967783	49972664	-	HSA_CIRCpedia_68980	DDI2
circRNA926	12	50039025	50053860	-	HSA_CIRCpedia_124820	DNAJC16
circRNA930	12	50581394	50582320	-
circRNA933	12	53639831	53649256	+	HSA_CIRCpedia_28846	RABGAP1L
circRNA937	12	55219555	55221948	-
circRNA938	12	55343202	55361717	-	HSA_CIRCpedia_28892	RFWD2
circRNA941	12	55404306	55424229	-	HSA_CIRCpedia_28917	RFWD2
circRNA946	12	58337750	58348362	+
circRNA947	12	58342622	58348362	+	HSA_CIRCpedia_170455	RALGPS2
circRNA949	12	59259984	59265726	+	HSA_CIRCpedia_29039	CEP350
circRNA950	12	59270024	59287647	+
circRNA953	12	61832044	61839473	-
circRNA954	12	61966653	61967918	+
circRNA955	12	62270560	62275141	+
circRNA956	12	62270560	62276547	+
circRNA959	12	62420258	62426407	-	HSA_CIRCpedia_160021	NMNAT2
circRNA960	12	63017913	63035753	+
circRNA963	12	64368719	64370613	-	HSA_CIRCpedia_29197	IVNS1ABP
circRNA964	12	65578654	65582737	+
circRNA966	12	67696152	67711004	-	HSA_CIRCpedia_113951	PROX1
circRNA969	12	68716251	68720208	+
circRNA970	12	68751167	68752058	-	HSA_CIRCpedia_29923	VASH2
circRNA973	12	69817015	69828988	+	HSA_CIRCpedia_29819	LPGAT1
circRNA974	12	69822449	69828988	+	HSA_CIRCpedia_69288	LPGAT1
circRNA975	12	70239862	70242580	-
circRNA976	12	70633877	70640682	+	HSA_CIRCpedia_148848	KCNH1
circRNA979	12	71608354	71611831	-
circRNA980	12	73261010	73268453	+	HSA_CIRCpedia_29723	PLXNA2
circRNA982	12	74478570	74479471	+
circRNA987	12	77543280	77557176	+	HSA_CIRCpedia_29431	CAMSAP2
circRNA988	12	78076199	78078654	+	HSA_CIRCpedia_29541	KDM5B
circRNA992	13	1027053	1046211	+
circRNA993	13	1066940	1068503	+	HSA_CIRCpedia_95441	PLCB1
circRNA995	13	1141913	1143645	+	HSA_CIRCpedia_354947	PLCB1
circRNA999	13	2060448	2064665	-	HSA_CIRCpedia_35028	PAK5
circRNA1000	13	3335341	3342183	+	HSA_CIRCpedia_33330	SLX4IP
circRNA1002	13	6883544	6902074	+
circRNA1003	13	9279224	9279650	+	HSA_CIRCpedia_133433	MACROD2
circRNA1006	13	11529433	11540165	-	HSA_CIRCpedia_2276	SFMBT2
circRNA1009	13	15666630	15672469	-	HSA_CIRCpedia_143204	UPF2
circRNA1010	13	15721100	15729230	-	HSA_CIRCpedia_540	UPF2
circRNA1011	13	15778111	15788513	+
circRNA1018	13	16959734	16964151	-	HSA_CIRCpedia_1298	PDSS1
circRNA1020	13	17130652	17140962	-	HSA_CIRCpedia_1618	CCNY
circRNA1027	13	24555989	24570101	-	HSA_CIRCpedia_1272	ARHGAP21
circRNA1030	13	27323729	27342041	+	HSA_CIRCpedia_117310	PRPF18
circRNA1031	13	27472634	27483524	-	HSA_CIRCpedia_1074	FRMD4A
circRNA1032	13	28587283	28598445	-	HSA_CIRCpedia_1087	DCLRE1C
circRNA1035	13	28736336	28744636	-	HSA_CIRCpedia_66953	NMT2
circRNA1036	13	28864783	28871043	-	HSA_CIRCpedia_1102	FAM171A1
circRNA1038	13	29427283	29440886	-	HSA_CIRCpedia_1122	MINDY3
circRNA1040	13	31153805	31163353	-
circRNA1041	13	31161237	31163353	-	HSA_CIRCpedia_75862	HACD1
circRNA1042	13	31162868	31163353	-	HSA_CIRCpedia_1141	HACD1
circRNA1044	13	31291295	31297994	+	HSA_CIRCpedia_342498	TMEM236
circRNA1047	13	32105475	32110788	-	HSA_CIRCpedia_1154	NSUN6
circRNA1048	13	32285684	32287398	+
circRNA1049	13	32298293	32298903	+
circRNA1051	13	32560217	32568995	+	HSA_CIRCpedia_1486	ARHGAP12
circRNA1053	13	32987272	33001090	-	HSA_CIRCpedia_1449	ZEB1
circRNA1056	13	35185057	35194954	-	HSA_CIRCpedia_1399	WAC
circRNA1057	13	35801791	35818911	+	HSA_CIRCpedia_1375	ARMC4
circRNA1058	13	35816583	35818911	+	HSA_CIRCpedia_75925	ARMC4
circRNA1063	13	37639494	37653541	-
circRNA1066	13	42104062	42113242	-
circRNA1069	13	45481356	45485592	-	HSA_CIRCpedia_348	WDR37
circRNA1071	13	45593224	45613188	+	HSA_CIRCpedia_2671	LARP4B
circRNA1072	13	45720737	45720826	+
circRNA1074	13	45843758	45845526	+	HSA_CIRCpedia_1817	DIP2C
circRNA1075	13	46043771	46062810	-	HSA_CIRCpedia_1233	ZMYND11
circRNA1077	13	46982908	46984835	-
circRNA1079	13	46994778	47002093	-
circRNA1081	13	46999890	47008442	-
circRNA1083	13	50616785	50627260	-
circRNA1084	13	50616785	50632647	-
circRNA1086	13	50616785	50636608	-
circRNA1087	13	50620903	50627260	-	HSA_CIRCpedia_95402	PANK2
circRNA1088	13	50620903	50632647	-	HSA_CIRCpedia_34203	PANK2
circRNA1089	13	50620903	50636571	-
circRNA1090	13	50620903	50636608	-
circRNA1093	13	50929958	50945802	-
circRNA1094	13	51506900	51508527	-	HSA_CIRCpedia_33596	PTPRA
circRNA1098	13	57012344	57015563	-
circRNA1100	13	59833976	59843992	+	HSA_CIRCpedia_34558	CSNK2A1
circRNA1102	13	59836453	59849556	+
circRNA1103	13	59840575	59849556	+
circRNA1105	13	62283519	62294614	-
circRNA1107	13	62289300	62294614	-
circRNA1108	13	62290069	62294614	-
circRNA1112	13	63400939	63411776	+	HSA_CIRCpedia_95701	ITCH
circRNA1116	13	64436142	64440699	-
circRNA1121	13	64629238	64632063	+	HSA_CIRCpedia_95806	PHF20
circRNA1122	13	65330796	65337989	-	HSA_CIRCpedia_133545	NDRG3
circRNA1124	13	65532712	65546143	-	HSA_CIRCpedia_34055	SAMHD1
circRNA1126	13	66516142	66524623	+	HSA_CIRCpedia_34138	RPRD1B
circRNA1129	13	69709093	69710835	-	HSA_CIRCpedia_34254	CHD6
circRNA1130	13	69727032	69729084	-	HSA_CIRCpedia_34255	CHD6
circRNA1131	13	72864919	72866531	+
circRNA1133	13	75400848	75408124	-	HSA_CIRCpedia_34437	ZMYND8
circRNA1134	13	75411550	75427917	-	HSA_CIRCpedia_350668	ZMYND8
circRNA1138	13	76795010	76804652	+
circRNA1139	13	76832967	76847923	-	HSA_CIRCpedia_96072	STAU1
circRNA1141	13	77504758	77510624	+
circRNA1143	13	78815684	78818512	-	HSA_CIRCpedia_96142	NFATC2
circRNA1146	13	79048582	79057813	-	HSA_CIRCpedia_34759	ATP9A
circRNA1147	13	79348896	79358838	-	HSA_CIRCpedia_34763	ZFP64
circRNA1148	14	267936	270277	-
circRNA1150	14	2086931	2101466	-	HSA_CIRCpedia_130408	CFDP1
circRNA1154	14	4653278	4657452	+	HSA_CIRCpedia_82177	WWOX
circRNA1156	14	12901000	12907292	+	HSA_CIRCpedia_19008	BANP
circRNA1157	14	12901000	12920978	+	HSA_CIRCpedia_19009	BANP
circRNA1158	14	14500190	14508393	-
circRNA1159	14	14511266	14518028	-	HSA_CIRCpedia_17626	VPS35
circRNA1162	14	15066631	15075840	-
circRNA1163	14	15430497	15448081	+	HSA_CIRCpedia_81543	PHKB
circRNA1165	14	16229251	16245836	+	HSA_CIRCpedia_17747	LONP2
circRNA1166	14	16669121	16671453	+
circRNA1167	14	18232902	18235478	-
circRNA1170	14	20433098	20437626	-	HSA_CIRCpedia_130266	TOX3
circRNA1171	14	21124601	21126220	+	HSA_CIRCpedia_17841	CHD9
circRNA1172	14	21124601	21141900	+
circRNA1173	14	21211942	21221891	+	HSA_CIRCpedia_81582	CHD9
circRNA1174	14	21460971	21475854	-
circRNA1176	14	21692646	21710921	+	HSA_CIRCpedia_17902	FTO
circRNA1177	14	21702513	21710921	+	HSA_CIRCpedia_17904	FTO
circRNA1180	14	23725372	23727408	+	HSA_CIRCpedia_17923	AMFR
circRNA1181	14	24614060	24627764	-
circRNA1182	14	25751466	25767679	-
circRNA1184	14	33621683	33626730	-	HSA_CIRCpedia_18113	TK2
circRNA1186	14	34434121	34434895	+
circRNA1187	14	34573461	34573806	-	HSA_CIRCpedia_18202	GFOD2
circRNA1192	14	38484691	38486759	-	HSA_CIRCpedia_18640	IST1
circRNA1193	14	39150782	39152081	+	HSA_CIRCpedia_120488	HYDIN
circRNA1196	14	39363318	39365295	+
circRNA1198	14	42416211	42427164	-
circRNA1200	14	42419352	42427164	-
circRNA1202	14	43945133	43946939	+
circRNA1203	14	44053583	44055868	+	HSA_CIRCpedia_152649	KIAA0355
circRNA1204	14	44082649	44084322	+
circRNA1205	14	44643190	44644777	-
circRNA1210	14	46079292	46080020	-
circRNA1211	14	46326191	46342688	-
circRNA1212	14	46573252	46573781	-	HSA_CIRCpedia_25767	ZNF569
circRNA1218	14	49146029	49148874	+	HSA_CIRCpedia_25958	ITPKC
circRNA1220	14	49974400	49975573	-
circRNA1221	14	50380379	50381200	-
circRNA1224	14	51867080	51868448	+
circRNA1229	14	53056023	53059899	+
circRNA1232	14	53246131	53254427	+	HSA_CIRCpedia_26277	SAE1
circRNA1233	14	53478087	53480312	-	HSA_CIRCpedia_131928	SLC8A2
circRNA1234	14	53478097	53480312	-
circRNA1236	14	54531501	54532042	+	HSA_CIRCpedia_26386	NUCB1
circRNA1237	14	54589699	54590252	-	HSA_CIRCpedia_26403	GYS1
circRNA1238	14	56370506	56373586	-
circRNA1240	14	56639939	56652061	-
circRNA1242	14	56648627	56652061	-	HSA_CIRCpedia_26539	ZNF577
circRNA1246	14	61556767	61561597	-
circRNA1248	15	4027109	4031881	+	HSA_CIRCpedia_3071	PDGFD
circRNA1249	15	4027127	4031881	+	HSA_CIRCpedia_143113	PDGFD
circRNA1250	15	4801000	4815148	-	HSA_CIRCpedia_3064	DYNC2H1
circRNA1251	15	4874490	4891593	-	HSA_CIRCpedia_155609	DYNC2H1
circRNA1253	15	4895521	4898389	-	HSA_CIRCpedia_3048	DYNC2H1
circRNA1256	15	5017267	5030311	-	HSA_CIRCpedia_119662	DYNC2H1
circRNA1261	15	6355980	6361227	-
circRNA1262	15	8646274	8651951	-
circRNA1263	15	13338597	13355068	+
circRNA1264	15	13890794	13907031	+	HSA_CIRCpedia_6170	MTMR2
circRNA1266	15	14737902	14738909	+	HSA_CIRCpedia_370791	SESN3
circRNA1268	15	15602256	15614877	+
circRNA1269	15	15614222	15626999	+	HSA_CIRCpedia_176525	CWF19L2
circRNA1271	15	15974905	15975620	+	HSA_CIRCpedia_75187	GUCY1A2
circRNA1277	15	17303336	17307367	-	HSA_CIRCpedia_375365	NPAT
circRNA1279	15	17647558	17662798	-
circRNA1280	15	17864544	17883974	+	HSA_CIRCpedia_3208	DDX10
circRNA1281	15	17877541	17883974	+
circRNA1282	15	17905882	17913843	+	HSA_CIRCpedia_75212	DDX10
circRNA1286	15	24284160	24284456	+
circRNA1288	15	25234235	25253742	-	HSA_CIRCpedia_119724	CADM1
circRNA1290	15	27052022	27052904	-	HSA_CIRCpedia_342867	SIK3
circRNA1295	15	30516289	30519659	+	HSA_CIRCpedia_3478	ARHGEF12
circRNA1296	15	31197465	31211496	+	HSA_CIRCpedia_3522	TBCEL
circRNA1297	15	31442313	31445978	+
circRNA1303	15	36010418	36020176	+	HSA_CIRCpedia_73555	SOX6
circRNA1305	15	37832623	37836422	+
circRNA1306	15	37837712	37839399	+	HSA_CIRCpedia_173322	COPB1
circRNA1307	15	38016003	38017379	+	HSA_CIRCpedia_3794	RRAS2
circRNA1309	15	38016003	38028562	+
circRNA1310	15	40050161	40068790	-
circRNA1311	15	40291855	40294853	+
circRNA1312	15	40349542	40350145	-
circRNA1314	15	40404655	40415123	-	HSA_CIRCpedia_128136	USP47
circRNA1316	15	42196391	42199846	+	HSA_CIRCpedia_3011	SBF2
circRNA1318	15	42224225	42236846	+	HSA_CIRCpedia_3009	SBF2
circRNA1325	15	43952037	43963664	+	HSA_CIRCpedia_5805	RIC3
circRNA1331	15	49585998	49605985	+	HSA_CIRCpedia_4309	NUP98
circRNA1332	15	50604235	50621782	-	HSA_CIRCpedia_5513	FCHSD2
circRNA1333	15	50699504	50704639	-	HSA_CIRCpedia_5524	FCHSD2
circRNA1334	15	51365804	51375832	-	HSA_CIRCpedia_5545	RAB6A
circRNA1337	15	53559110	53571685	+	HSA_CIRCpedia_5644	UVRAG
circRNA1339	15	54056601	54073127	+
circRNA1340	15	54486985	54492935	+
circRNA1341	15	58607265	58614091	-
circRNA1347	15	61782735	61789997	+	HSA_CIRCpedia_4112	QSER1
circRNA1349	15	62112603	62113701	+	HSA_CIRCpedia_4134	HIPK3
circRNA1351	15	62153850	62156777	+	HSA_CIRCpedia_4137	HIPK3
circRNA1353	15	62413008	62427320	+	HSA_CIRCpedia_73698	KIAA1549L
circRNA1354	15	63189747	63195585	+
circRNA1356	15	63189747	63202071	+
circRNA1357	15	63666931	63678629	+	HSA_CIRCpedia_4213	PDHX
circRNA1360	15	64023363	64038688	-	HSA_CIRCpedia_4247	SLC1A2
circRNA1361	15	64181847	64188588	-	HSA_CIRCpedia_4249	PAMR1
circRNA1370	15	74333115	74346193	-	HSA_CIRCpedia_4427	PHF21A
circRNA1371	15	74339152	74346193	-	HSA_CIRCpedia_4429	PHF21A
circRNA1372	15	74659082	74660186	-	HSA_CIRCpedia_4440	AMBRA1
circRNA1373	15	74716867	74729560	-	HSA_CIRCpedia_4449	AMBRA1
circRNA1374	15	74716867	74733992	-	HSA_CIRCpedia_4450	AMBRA1
circRNA1377	15	74929193	74930689	-
circRNA1381	15	80446076	80446889	-	HSA_CIRCpedia_3777	NCAPD3
circRNA1383	16	328700	336429	-
circRNA1385	16	2845360	2862783	+	HSA_CIRCpedia_51122	RANBP17
circRNA1388	16	3092410	3112302	+
circRNA1389	16	3092414	3112302	+
circRNA1391	16	3943582	3950906	-	HSA_CIRCpedia_51179	STK10
circRNA1392	16	4839121	4844043	+	HSA_CIRCpedia_51196	CREBRF
circRNA1394	16	6732929	6734729	+	HSA_CIRCpedia_52583	FAM169A
circRNA1395	16	6732929	6736996	+	HSA_CIRCpedia_52582	FAM169A
circRNA1396	16	6756019	6759832	+
circRNA1398	16	6800247	6804506	+
circRNA1399	16	6809974	6812240	+	HSA_CIRCpedia_136584	GFM2
circRNA1400	16	6809974	6812245	+
circRNA1402	16	6954168	6960036	+
circRNA1406	16	8587743	8594884	-
circRNA1407	16	8627056	8645956	-	HSA_CIRCpedia_136577	FCHO2
circRNA1409	16	8740812	8741379	-	HSA_CIRCpedia_52499	TNPO1
circRNA1411	16	10018030	10029821	-
circRNA1412	16	10022945	10029821	-
circRNA1415	16	10106515	10117376	+
circRNA1421	16	11469840	11472152	-
circRNA1422	16	12479305	12483574	-
circRNA1423	16	12479305	12486351	-
circRNA1424	16	13545459	13551094	-	HSA_CIRCpedia_147074	ERBIN
circRNA1425	16	13548690	13555435	-
circRNA1426	16	13581010	13600616	-
circRNA1429	16	13969873	13985646	-
circRNA1430	16	14664069	14668657	-	HSA_CIRCpedia_52153	CWC27
circRNA1431	16	14664069	14683182	-	HSA_CIRCpedia_52152	CWC27
circRNA1432	16	15145404	15162669	-	HSA_CIRCpedia_52151	RNF180
circRNA1434	16	16979479	16993911	-	HSA_CIRCpedia_52094	IPO11
circRNA1439	16	22085072	22088595	-	HSA_CIRCpedia_52024	GPBP1
circRNA1440	16	22085072	22098137	-	HSA_CIRCpedia_52016	GPBP1
circRNA1441	16	23749359	23756269	+	HSA_CIRCpedia_51970	PLPP1
circRNA1442	16	23749359	23758766	+
circRNA1443	16	23808339	23828070	-	HSA_CIRCpedia_371790	SKIV2L2
circRNA1444	16	23844669	23862025	-	HSA_CIRCpedia_51950	SKIV2L2
circRNA1448	16	31189804	31192769	-	HSA_CIRCpedia_51877	NNT
circRNA1452	16	32628765	32630659	+	HSA_CIRCpedia_51842	OXCT1
circRNA1453	16	33628263	33634166	+	HSA_CIRCpedia_51832	PRKAA1
circRNA1454	16	33628263	33641334	+	HSA_CIRCpedia_51829	PRKAA1
circRNA1457	16	35364369	35379580	+
circRNA1458	16	35388046	35395679	+
circRNA1459	16	37005658	37010639	+
circRNA1460	16	37007434	37010639	+
circRNA1463	16	37136996	37140817	-	HSA_CIRCpedia_136324	NIPBL
circRNA1464	16	37190223	37197220	-	HSA_CIRCpedia_100915	NIPBL
circRNA1465	16	37927593	37929630	+	HSA_CIRCpedia_51661	NADK2
circRNA1468	16	39131761	39134067	-
circRNA1470	16	41149975	41155861	+
circRNA1472	16	41455011	41463768	-	HSA_CIRCpedia_51553	PDZD2
circRNA1473	16	41460580	41463768	-	HSA_CIRCpedia_51552	PDZD2
circRNA1476	16	42143804	42144160	-	HSA_CIRCpedia_51502	CDH6
circRNA1477	16	46562133	46576150	+	HSA_CIRCpedia_123377	CDH9
circRNA1479	16	51198395	51198689	+	HSA_CIRCpedia_136288	CDH12
circRNA1480	16	51326218	51341322	+	HSA_CIRCpedia_123374	CDH12
circRNA1481	16	53860543	53861961	+
circRNA1483	16	58548823	58554449	-
circRNA1485	16	58624384	58625223	-	HSA_CIRCpedia_100790	TRIO
circRNA1488	16	62011454	62024574	+	HSA_CIRCpedia_123346	CTNND2
circRNA1490	16	62124896	62129310	+	HSA_CIRCpedia_136262	CTNND2
circRNA1491	16	62124896	62135639	+	HSA_CIRCpedia_123344	CTNND2
circRNA1492	16	62663567	62665716	-	HSA_CIRCpedia_164366	MARCH6
circRNA1493	16	62677823	62685885	-
circRNA1496	17	546382	548417	+	HSA_CIRCpedia_124189	CPE
circRNA1499	17	1735754	1741012	+
circRNA1500	17	3778767	3782091	+
circRNA1501	17	3882955	3899138	-	HSA_CIRCpedia_47803	TMEM131L
circRNA1502	17	3952711	3959040	-	HSA_CIRCpedia_47791	TMEM131L
circRNA1504	17	5094738	5095993	+	HSA_CIRCpedia_47769	FBXW7
circRNA1508	17	6519155	6522375	+	HSA_CIRCpedia_47737	SH3D19
circRNA1509	17	6710762	6728301	+	HSA_CIRCpedia_348190	LRBA
circRNA1511	17	6728155	6743225	+
circRNA1514	17	7447086	7456842	-	HSA_CIRCpedia_47633	DCLK2
circRNA1515	17	9393138	9394902	+	HSA_CIRCpedia_47628	NR3C2
circRNA1517	17	9960016	9975542	-	HSA_CIRCpedia_47614	ARHGAP10
circRNA1518	17	10277383	10283902	+	HSA_CIRCpedia_164989	PRMT9
circRNA1524	17	14047246	14047701	-	HSA_CIRCpedia_47541	SMARCA5
circRNA1525	17	14050605	14058648	-
circRNA1527	17	14062320	14065201	-	HSA_CIRCpedia_103622	SMARCA5
circRNA1529	17	14369648	14376523	-	HSA_CIRCpedia_137793	USP38
circRNA1531	17	16228541	16233327	-
circRNA1532	17	16514384	16516700	+	HSA_CIRCpedia_164981	RNF150
circRNA1538	17	17840469	17860245	+
circRNA1539	17	17855204	17860245	+	HSA_CIRCpedia_103591	SETD7
circRNA1540	17	18156331	18175228	+	HSA_CIRCpedia_47473	ELF2
circRNA1541	17	18156334	18175228	+	HSA_CIRCpedia_47473	ELF2
circRNA1542	17	19143167	19149703	+	HSA_CIRCpedia_341892	SLC7A11
circRNA1543	17	29406284	29417804	-	HSA_CIRCpedia_47406	LARP1B
circRNA1544	17	29409845	29417804	-	HSA_CIRCpedia_47405	LARP1B
circRNA1545	17	29413838	29417804	-	HSA_CIRCpedia_47404	LARP1B
circRNA1546	17	29415163	29417804	-	HSA_CIRCpedia_47403	LARP1B
circRNA1547	17	29461638	29462452	-	HSA_CIRCpedia_47400	ABHD18
circRNA1549	17	29588614	29606025	-
circRNA1551	17	29698539	29701700	-
circRNA1554	17	34441297	34447884	-	HSA_CIRCpedia_47348	SPATA5
circRNA1558	17	35110597	35111440	-
circRNA1559	17	35110597	35118157	-
circRNA1561	17	35163291	35164942	-	HSA_CIRCpedia_47325	KIAA1109
circRNA1562	17	39520810	39525287	-
circRNA1564	17	40151813	40153156	-	HSA_CIRCpedia_137866	RXFP1
circRNA1565	17	41587152	41596639	-	HSA_CIRCpedia_137847	GRIA2
circRNA1570	17	43690210	43692203	+
circRNA1573	17	43690210	43703571	+
circRNA1574	17	43690210	43709179	+
circRNA1576	17	46289429	46290781	+
circRNA1579	17	47034599	47035487	+	HSA_CIRCpedia_7652	TMEM132D
circRNA1581	17	47799451	47810173	-	HSA_CIRCpedia_7649	GLT1D1
circRNA1582	17	47927662	47933588	+	HSA_CIRCpedia_7637	SLC15A4
circRNA1584	17	48975780	48977785	-
circRNA1585	17	48975780	48978573	-
circRNA1586	17	49169619	49171165	-
circRNA1587	17	49887889	49890925	-
circRNA1591	17	51553418	51557630	-
circRNA1597	17	51631463	51632167	-
circRNA1598	17	51721651	51722653	+	HSA_CIRCpedia_7481	RILPL1
circRNA1599	17	51864901	51866523	+
circRNA1600	17	51941611	51947424	+	HSA_CIRCpedia_72831	MPHOSPH9
circRNA1601	17	52116136	52117521	+	HSA_CIRCpedia_7421	PITPNM2
circRNA1603	17	52539599	52547683	+	HSA_CIRCpedia_173837	ZCCHC8
circRNA1605	17	52541590	52550497	+	HSA_CIRCpedia_359018	ZCCHC8
circRNA1607	17	52730036	52737344	+
circRNA1608	17	53661638	53680610	+	HSA_CIRCpedia_115196	IFT81
circRNA1609	17	53679086	53691998	+	HSA_CIRCpedia_355942	IFT81
circRNA1611	17	54704575	54704740	-
circRNA1612	17	54764339	54765229	-	HSA_CIRCpedia_6664	ATXN2
circRNA1615	17	54829142	54831592	-	HSA_CIRCpedia_6698	ATXN2
circRNA1616	17	54963656	54966722	-
circRNA1617	17	55167012	55179526	+	HSA_CIRCpedia_7069	CIT
circRNA1618	17	55260114	55270552	+
circRNA1619	17	55266341	55270552	+
circRNA1620	17	56436266	56438821	-	HSA_CIRCpedia_7027	SUDS3
circRNA1621	17	56436266	56445995	-	HSA_CIRCpedia_161333	SUDS3
circRNA1623	17	57167010	57170333	+	HSA_CIRCpedia_6989	KSR2
circRNA1624	17	57689792	57706590	-	HSA_CIRCpedia_6972	FBXW8
circRNA1633	17	61913012	61918521	-	HSA_CIRCpedia_6751	MAPKAPK5
circRNA1635	17	62670908	62672930	-	HSA_CIRCpedia_7153	SPPL3
circRNA1636	17	63033632	63038809	+
circRNA1637	17	63366806	63368883	+	HSA_CIRCpedia_6539	KCTD10
circRNA1639	17	67023245	67040639	-	HSA_CIRCpedia_36225	PITPNB
circRNA1640	17	67371986	67381096	-	HSA_CIRCpedia_36241	TTC28
circRNA1643	17	68316821	68321555	+	HSA_CIRCpedia_36309	NF2
circRNA1645	17	68943259	68944564	+	HSA_CIRCpedia_36361	SEC14L2
circRNA1646	17	70586654	70594240	+
circRNA1648	17	71273219	71279902	+	HSA_CIRCpedia_36056	MAPK1
circRNA1649	18	964557	968053	+
circRNA1652	18	1062395	1062534	+
circRNA1654	18	1185395	1198304	+
circRNA1657	18	1380967	1386808	-	HSA_CIRCpedia_13781	UBE3A
circRNA1659	18	2913466	2916138	-	HSA_CIRCpedia_13794	GABRB3
circRNA1663	18	4352462	4352957	+	HSA_CIRCpedia_13592	CHSY1
circRNA1664	18	5130912	5133227	-	HSA_CIRCpedia_13584	ASB7
circRNA1666	18	6973773	6974318	+	HSA_CIRCpedia_16237	IGF1R
circRNA1670	18	13247332	13254702	-	HSA_CIRCpedia_16208	CHD2
circRNA1673	18	13279359	13285143	-
circRNA1675	18	13279359	13298168	-
circRNA1676	18	13296368	13302172	-	HSA_CIRCpedia_16189	AC013394.1
circRNA1677	18	15013494	15026455	-	HSA_CIRCpedia_162475	SV2B
circRNA1678	18	15038557	15044133	-
circRNA1679	18	15054669	15065815	-	HSA_CIRCpedia_131054	SV2B
circRNA1682	18	15764106	15765905	-	HSA_CIRCpedia_16003	KLHL25
circRNA1684	18	19723286	19726561	+	HSA_CIRCpedia_16024	ABHD2
circRNA1686	18	20592976	20593445	-
circRNA1688	18	21216895	21220643	-	HSA_CIRCpedia_16127	IQGAP1
circRNA1690	18	21225002	21227736	-
circRNA1692	18	21626891	21631707	+
circRNA1693	18	21833526	21835176	+	HSA_CIRCpedia_15941	PDE8A
circRNA1694	18	21833526	21851332	+	HSA_CIRCpedia_15943	PDE8A
circRNA1697	18	22635457	22646961	-	HSA_CIRCpedia_15914	HDGFL3
circRNA1699	18	22986070	22997971	+	HSA_CIRCpedia_15919	SH3GL3
circRNA1700	18	22986070	23002228	+	HSA_CIRCpedia_120800	SH3GL3
circRNA1702	18	22997838	23012330	+	HSA_CIRCpedia_130999	SH3GL3
circRNA1703	18	23002070	23012330	+	HSA_CIRCpedia_131000	SH3GL3
circRNA1704	18	23008911	23012330	+	HSA_CIRCpedia_15920	SH3GL3
circRNA1711	18	25762355	25774680	+	HSA_CIRCpedia_15865	CEMIP
circRNA1713	18	26702713	26703928	+
circRNA1714	18	26866968	26868672	+
circRNA1715	18	26867044	26868672	+
circRNA1717	18	27495781	27512664	-	HSA_CIRCpedia_13895	TJP1
circRNA1719	18	27819739	27825015	+
circRNA1721	18	29125647	29127791	+	HSA_CIRCpedia_13930	OTUD7A
circRNA1722	18	29240878	29245516	+
circRNA1723	18	30190124	30198618	+	HSA_CIRCpedia_367501	UBE2Q2
circRNA1724	18	30190124	30207447	+	HSA_CIRCpedia_15722	UBE2Q2
circRNA1728	18	31419220	31425609	-
circRNA1729	18	31639819	31646827	+	HSA_CIRCpedia_15784	HMG20A
circRNA1730	18	31642534	31645702	+	HSA_CIRCpedia_83798	HMG20A
circRNA1732	18	31985355	31986178	-
circRNA1733	18	31985355	31986181	-
circRNA1734	18	32327243	32332983	+	HSA_CIRCpedia_15676	SIN3A
circRNA1740	18	40172512	40180985	+	HSA_CIRCpedia_84449	G2E3
circRNA1741	18	40522251	40533957	-	HSA_CIRCpedia_11862	STRN3
circRNA1744	18	40823444	40841439	-
circRNA1745	18	40828375	40841439	-
circRNA1746	18	40834659	40841439	-	HSA_CIRCpedia_84491	HEATR5A
circRNA1747	18	41435464	41439351	+	HSA_CIRCpedia_11981	ARHGAP5
circRNA1748	18	41733154	41736325	+
circRNA1749	18	41892259	41893639	+	HSA_CIRCpedia_120875	AKAP6
circRNA1751	18	42532532	42532935	+	HSA_CIRCpedia_120877	NPAS3
circRNA1752	18	44461552	44466878	+	HSA_CIRCpedia_131167	AL121594.3
circRNA1753	18	44755701	44763617	-
circRNA1754	18	44758997	44764871	-	HSA_CIRCpedia_12062	RALGAPA1
circRNA1755	18	44825063	44836566	-	HSA_CIRCpedia_144425	RALGAPA1
circRNA1756	18	44829222	44836566	-	HSA_CIRCpedia_131181	RALGAPA1
circRNA1757	18	44929065	44931784	+
circRNA1758	18	44929065	44933837	+	HSA_CIRCpedia_131182	BRMS1L
circRNA1761	18	48110793	48126173	+
circRNA1762	18	48130470	48132328	+
circRNA1763	18	48130470	48137247	+
circRNA1767	18	50365144	50372361	+
circRNA1769	18	53702196	53711260	+	HSA_CIRCpedia_113381	TOGARAM1
circRNA1770	18	53702196	53717648	+
circRNA1772	18	53831693	53848743	+
circRNA1773	18	53846832	53848743	+	HSA_CIRCpedia_12185	FANCM
circRNA1774	18	53846832	53853645	+
circRNA1775	18	54144229	54148407	-	HSA_CIRCpedia_14464	TP53BP1
circRNA1776	18	54173332	54176993	-	HSA_CIRCpedia_14476	TP53BP1
circRNA1777	18	55311099	55319498	+
circRNA1781	18	56090428	56104262	+
circRNA1783	18	56999034	57000869	+
circRNA1786	18	58687620	58695887	-	HSA_CIRCpedia_121136	DICER1
circRNA1791	18	59922620	59931582	-	HSA_CIRCpedia_13535	ATG2B
circRNA1792	18	60358445	60363401	+	HSA_CIRCpedia_13550	VRK1
circRNA1793	18	63126680	63133857	-	HSA_CIRCpedia_13569	SETD3
circRNA1794	18	63164754	63167385	+	HSA_CIRCpedia_13571	CCNK
circRNA1797	18	64429436	64443645	+	HSA_CIRCpedia_121140	MEG3
circRNA1800	18	64560091	64568429	+
circRNA1802	18	64587666	64591224	+
circRNA1803	18	64623543	64629839	+
circRNA1805	18	66676757	66681832	+
circRNA1807	18	66736432	66753040	+	HSA_CIRCpedia_11515	MARK3
circRNA1809	18	66945350	66947677	+	HSA_CIRCpedia_85352	AL139300.1
circRNA1810	18	67019290	67021903	-
circRNA1811	18	67033772	67043689	-	HSA_CIRCpedia_11564	PPP1R13B
circRNA1812	19	516134	521799	+	HSA_CIRCpedia_58302	VOPP1
circRNA1814	19	1545448	1545826	-
circRNA1817	19	1674439	1679561	-
circRNA1818	19	1697850	1711165	-	HSA_CIRCpedia_159225	SLC4A7
circRNA1819	19	2759799	2767786	+	HSA_CIRCpedia_8156	ZCWPW2
circRNA1823	19	6017450	6021427	+	HSA_CIRCpedia_45286	STT3B
circRNA1832	19	7675358	7679352	-	HSA_CIRCpedia_147889	CLASP2
circRNA1834	19	7686713	7692504	-
circRNA1835	19	7686713	7699995	-	HSA_CIRCpedia_45397	CLASP2
circRNA1837	19	7769609	7778982	-	HSA_CIRCpedia_45443	CLASP2
circRNA1838	19	7827276	7839841	-	HSA_CIRCpedia_45456	CLASP2
circRNA1840	19	9567084	9578895	+	HSA_CIRCpedia_45468	ARPP21
circRNA1842	19	10367728	10385746	+	HSA_CIRCpedia_45500	LRRFIP2
circRNA1843	19	10393251	10395425	+
circRNA1844	19	10799982	10812086	+	HSA_CIRCpedia_45526	GOLGA4
circRNA1845	19	10805228	10812086	+
circRNA1847	19	11596892	11612569	+	HSA_CIRCpedia_45543	OXSR1
circRNA1849	19	12312935	12318920	+	HSA_CIRCpedia_350032	WDR48
circRNA1853	19	14461438	14464796	+
circRNA1854	19	14874753	14875997	+
circRNA1856	19	15165038	15169392	+	HSA_CIRCpedia_45671	SNRK
circRNA1858	19	15392625	15411565	-	HSA_CIRCpedia_45676	ANO10
circRNA1864	19	18538655	18549988	-
circRNA1865	19	18955517	18966825	-	HSA_CIRCpedia_115031	GRM7
circRNA1866	19	21130516	21136568	-	HSA_CIRCpedia_46296	ARL8B
circRNA1867	19	21134356	21136568	-	HSA_CIRCpedia_103824	ARL8B
circRNA1868	19	21477542	21487975	-
circRNA1871	19	27275972	27286629	+	HSA_CIRCpedia_105150	CNTN3
circRNA1873	19	29890036	29908861	+	HSA_CIRCpedia_46763	EIF4E3
circRNA1875	19	29908789	29928091	+	HSA_CIRCpedia_46761	EIF4E3
circRNA1877	19	30560553	30572866	+	HSA_CIRCpedia_46750	FOXP1
circRNA1882	19	32531837	32536005	+	HSA_CIRCpedia_105131	EOGT
circRNA1884	19	34012036	34027397	+	HSA_CIRCpedia_46706	SUCLG2
circRNA1885	19	35095821	35103041	-	HSA_CIRCpedia_105120	SLC25A26
circRNA1886	19	35949646	35963490	+	HSA_CIRCpedia_46676	MAGI1
circRNA1887	19	35969488	35970790	+	HSA_CIRCpedia_46670	MAGI1
circRNA1890	19	41365732	41367359	+	HSA_CIRCpedia_343729	FHIT
circRNA1891	19	42986061	42995052	-	HSA_CIRCpedia_105082	PXK
circRNA1896	19	44433341	44439874	-	HSA_CIRCpedia_124436	CCDC66
circRNA1897	19	44732311	44733388	+
circRNA1902	19	47217118	47218120	-
circRNA1903	19	47822588	47829830	+	HSA_CIRCpedia_138333	RFT1
circRNA1904	19	47923693	47932306	+	HSA_CIRCpedia_46398	SFMBT1
circRNA1906	19	48140673	48142894	+
circRNA1909	19	49446981	49453707	-	HSA_CIRCpedia_46234	DOCK3
circRNA1911	19	49597825	49613290	-	HSA_CIRCpedia_104815	DOCK3
circRNA1912	19	50121547	50121918	-
circRNA1913	19	50173823	50177349	-
circRNA1914	19	50173823	50180027	-
circRNA1918	19	50257299	50265988	-	HSA_CIRCpedia_46165	RBM6
circRNA1921	19	51947698	51949293	+	HSA_CIRCpedia_147944	SMARCC1
circRNA1924	19	51977597	51997039	+	HSA_CIRCpedia_45898	SMARCC1
circRNA1926	19	52333151	52337705	-
circRNA1927	19	53497722	53514751	-
circRNA1929	19	53506309	53514751	-
circRNA1932	19	54127209	54139069	+	HSA_CIRCpedia_45738	ZDHHC3
circRNA1935	19	55849379	55854020	+	HSA_CIRCpedia_43524	TMCC1
circRNA1936	19	55939601	55940535	+	HSA_CIRCpedia_43522	TMCC1
circRNA1941	19	59224897	59225941	-	HSA_CIRCpedia_43460	EEFSEC
circRNA1942	19	59224897	59234085	-	HSA_CIRCpedia_43458	EEFSEC
circRNA1944	19	60283830	60288883	-	HSA_CIRCpedia_43410	CHCHD6
circRNA1945	2	151660	171391	-	HSA_CIRCpedia_39917	SH3YL1
circRNA1947	2	1798066	1799239	+	HSA_CIRCpedia_346098	TRAPPC12
circRNA1948	2	2646236	2650207	-
circRNA1950	2	2919053	2936878	+	HSA_CIRCpedia_62521	CDK5RAP2
circRNA1951	2	2958672	2960345	+	HSA_CIRCpedia_62515	CDK5RAP2
circRNA1952	2	4115830	4116097	+	HSA_CIRCpedia_62490	BRINP1
circRNA1954	2	6979196	6982368	+	HSA_CIRCpedia_62485	ASTN2
circRNA1962	2	11985325	11997500	+	HSA_CIRCpedia_62269	KIAA0368
circRNA1963	2	12000279	12010101	+	HSA_CIRCpedia_111779	KIAA0368
circRNA1967	2	14024972	14034526	+
circRNA1970	2	14179464	14197666	+	HSA_CIRCpedia_62168	TMEM245
circRNA1971	2	14182518	14197666	+	HSA_CIRCpedia_62167	TMEM245
circRNA1981	2	23730520	23745101	-	HSA_CIRCpedia_64646	SHC3
circRNA1985	2	26070745	26070932	-
circRNA1990	2	27958067	27961323	-	HSA_CIRCpedia_64723	FAM120A
circRNA1992	2	30088499	30091160	-
circRNA1994	2	30101327	30111788	-
circRNA1996	2	32641597	32644698	-
circRNA1997	2	33551686	33559726	+	HSA_CIRCpedia_64604	GOLM1
circRNA1998	2	33626927	33637521	-	HSA_CIRCpedia_64591	NAA35
circRNA1999	2	33626927	33640616	-	HSA_CIRCpedia_369317	NAA35
circRNA2001	2	33822950	33840269	+	HSA_CIRCpedia_64571	AGTPBP1
circRNA2002	2	33852908	33869821	+	HSA_CIRCpedia_64568	AGTPBP1
circRNA2003	2	33858963	33869821	+	HSA_CIRCpedia_149172	AGTPBP1
circRNA2004	2	33869109	33869821	+	HSA_CIRCpedia_140881	AGTPBP1
circRNA2005	2	34779867	34783369	-	HSA_CIRCpedia_64547	NTRK2
circRNA2006	2	34803927	34813628	-	HSA_CIRCpedia_64545	NTRK2
circRNA2007	2	35605481	35623657	+	HSA_CIRCpedia_140866	KIF27
circRNA2010	2	35734350	35741171	+	HSA_CIRCpedia_125579	GKAP1
circRNA2011	2	36220535	36232522	+
circRNA2012	2	36269292	36276263	+	HSA_CIRCpedia_111473	FRMD3
circRNA2013	2	37071786	37079169	-	HSA_CIRCpedia_63963	UBAP1
circRNA2014	2	37317405	37331276	+	HSA_CIRCpedia_63936	UBAP2
circRNA2016	2	37594189	37600591	-
circRNA2018	2	38205581	38205821	-
circRNA2021	2	39087397	39094700	-
circRNA2022	2	39924215	39926774	+	HSA_CIRCpedia_343595	KCTD9
circRNA2025	2	42049677	42052701	+
circRNA2027	2	42880777	42898319	-	HSA_CIRCpedia_60610	PPP3CC
circRNA2028	2	42883770	42898319	-	HSA_CIRCpedia_60609	PPP3CC
circRNA2029	2	42890913	42898319	-	HSA_CIRCpedia_60608	PPP3CC
circRNA2030	2	43596653	43597007	+	HSA_CIRCpedia_141298	GFRA2
circRNA2032	2	45337990	45354219	-
circRNA2034	2	46992758	46994665	-
circRNA2036	2	47278882	47286245	+	HSA_CIRCpedia_111693	TEX10
circRNA2037	2	48488217	48492585	-
circRNA2039	2	49643972	49653147	+	HSA_CIRCpedia_116674	XPA
circRNA2040	2	49647555	49653147	+	HSA_CIRCpedia_375183	XPA
circRNA2043	2	50600001	50610521	-	HSA_CIRCpedia_140795	DCAF10
circRNA2044	2	50944887	50945905	-
circRNA2046	2	51908624	51908817	+	HSA_CIRCpedia_64078	RNF38
circRNA2047	2	51908624	51920116	+	HSA_CIRCpedia_64075	RNF38
circRNA2055	2	58573412	58576119	+	HSA_CIRCpedia_64472	GNAQ
circRNA2056	2	58576014	58576106	+
circRNA2057	2	58956476	58966615	-	HSA_CIRCpedia_114625	VPS13A
circRNA2060	2	59089276	59093311	-
circRNA2062	2	61274672	61291773	+	HSA_CIRCpedia_64423	CARNMT1
circRNA2064	2	64408661	64414746	+	HSA_CIRCpedia_111444	TMEM2
circRNA2066	2	65872221	65876432	-	HSA_CIRCpedia_149132	SMC5
circRNA2067	2	65872221	65879273	-	HSA_CIRCpedia_64376	SMC5
circRNA2068	2	65876292	65879273	-	HSA_CIRCpedia_111434	SMC5
circRNA2069	2	66655477	66656820	+	HSA_CIRCpedia_64359	APBA1
circRNA2071	2	67878555	67889368	-
circRNA2073	2	68022355	68026124	-	HSA_CIRCpedia_345404	CBWD3
circRNA2077	2	69820928	69828671	+
circRNA2079	2	71062971	71067323	-	HSA_CIRCpedia_140620	RFX3
circRNA2080	2	71704525	71708872	-	HSA_CIRCpedia_64181	GLIS3
circRNA2084	2	73566578	73567995	-	HSA_CIRCpedia_68073	KIAA2026
circRNA2085	2	73587673	73587873	-
circRNA2087	2	74230452	74250371	+	HSA_CIRCpedia_64306	KDM4C
circRNA2090	2	77616563	77617545	-
circRNA2091	2	82194281	82203397	-	HSA_CIRCpedia_63570	NFIB
circRNA2092	2	82728978	82746338	-	HSA_CIRCpedia_63577	ZDHHC21
circRNA2093	2	82732151	82746338	-
circRNA2094	2	83132370	83146991	-
circRNA2096	2	83471071	83478525	+
circRNA2097	2	84306748	84308717	-	HSA_CIRCpedia_63604	BNC2
circRNA2099	2	85099875	85100793	+	HSA_CIRCpedia_111087	CNTLN
circRNA2105	2	87218737	87226460	+
circRNA2106	2	87220194	87223163	+	HSA_CIRCpedia_111115	DENND4C
circRNA2109	2	88229155	88229787	-	HSA_CIRCpedia_63701	MLLT3
circRNA2111	2	88630133	88633771	+	HSA_CIRCpedia_63730	FOCAD
circRNA2112	2	89780777	89796176	+
circRNA2115	2	91368205	91371783	-	HSA_CIRCpedia_160247	ELAVL2
circRNA2116	2	91435050	91438153	-	HSA_CIRCpedia_63779	ELAVL2
circRNA2119	2	94645490	94661934	+	HSA_CIRCpedia_68102	IFT74
circRNA2120	2	98597661	98598061	-
circRNA2123	2	102012666	102024180	+	HSA_CIRCpedia_60784	EXTL3
circRNA2129	2	103708288	103713137	+
circRNA2130	2	105369634	105383359	-
circRNA2134	2	106747038	106752801	-	HSA_CIRCpedia_147773	GALNTL6
circRNA2135	2	110415719	110429828	+	HSA_CIRCpedia_47936	NEK1
circRNA2136	2	110448376	110460031	+	HSA_CIRCpedia_47934	NEK1
circRNA2140	2	112535974	112538418	-	HSA_CIRCpedia_13819	HERC2
circRNA2141	2	112571495	112572412	-
circRNA2143	2	112581478	112583712	-	HSA_CIRCpedia_156346	HERC2
circRNA2148	2	116255864	116267322	-	HSA_CIRCpedia_122591	UGGT1
circRNA2149	2	116592004	116598480	+	HSA_CIRCpedia_37787	WDR33
circRNA2151	2	117504511	117523010	-	HSA_CIRCpedia_38915	NAB1
circRNA2154	2	118325322	118334569	-
circRNA2155	2	121482988	121484847	-
circRNA2156	2	121489398	121506462	-	HSA_CIRCpedia_38863	FAM171B
circRNA2157	2	121581392	121599357	-
circRNA2158	2	121591249	121599357	-
circRNA2159	2	121793349	121797245	+
circRNA2160	2	125476394	125480641	-
circRNA2161	2	125476394	125483522	-
circRNA2162	2	125497108	125503031	-	HSA_CIRCpedia_38840	NUP35
circRNA2164	2	125631756	125638186	+	HSA_CIRCpedia_93144	NCKAP1
circRNA2166	2	125636414	125654480	+
circRNA2168	2	128962779	128968898	+
circRNA2173	2	130526241	130535943	-	HSA_CIRCpedia_38769	PLEKHA3
circRNA2174	2	130568471	130576875	+
circRNA2177	2	130720167	130723005	-
circRNA2179	2	131477462	131488579	-	HSA_CIRCpedia_38740	AGPS
circRNA2180	2	131526171	131536352	-
circRNA2182	2	134504943	134506183	-	HSA_CIRCpedia_363951	SCRN3
circRNA2185	2	137136964	137144454	-	HSA_CIRCpedia_38603	DCAF17
circRNA2188	2	137512815	137526176	+	HSA_CIRCpedia_38574	TLK1
circRNA2193	2	138518264	138530602	-
circRNA2194	2	138523316	138537714	-
circRNA2196	2	138576685	138586352	-	HSA_CIRCpedia_38496	UBR3
circRNA2197	2	138583100	138586352	-	HSA_CIRCpedia_38494	UBR3
circRNA2202	2	139628362	139631408	-
circRNA2204	2	140087766	140092461	+	HSA_CIRCpedia_38449	STK39
circRNA2205	2	140118711	140130312	+	HSA_CIRCpedia_38443	STK39
circRNA2207	2	140183193	140193434	+	HSA_CIRCpedia_38436	STK39
circRNA2210	2	142354983	142374793	+
circRNA2212	2	142671470	142676048	+
circRNA2214	2	143085352	143089528	-
circRNA2216	2	143698328	143707669	+	HSA_CIRCpedia_38403	COBLL1
circRNA2217	2	146153913	146169101	+	HSA_CIRCpedia_122689	KCNH7
circRNA2219	2	146838565	146855508	-	HSA_CIRCpedia_122679	SLC4A10
circRNA2222	2	148529220	148533782	+
circRNA2223	2	149139567	149145503	+	HSA_CIRCpedia_38343	BAZ2B
circRNA2224	2	149180392	149197342	+	HSA_CIRCpedia_134933	BAZ2B
circRNA2225	2	149425320	149442792	-	HSA_CIRCpedia_38309	TANC1
circRNA2228	2	155840817	155846863	-	HSA_CIRCpedia_38138	FMNL2
circRNA2229	2	155866628	155885603	-	HSA_CIRCpedia_38131	FMNL2
circRNA2231	2	156254158	156270198	+
circRNA2233	2	156539386	156547323	+	HSA_CIRCpedia_122654	AC068547.1
circRNA2234	2	156592306	156603208	+	HSA_CIRCpedia_122653	ARL5A
circRNA2235	2	156869329	156873121	-
circRNA2236	2	156869329	156877371	-
circRNA2239	2	156890543	156899397	-
circRNA2240	2	156899283	156911337	-	HSA_CIRCpedia_134879	RIF1
circRNA2241	2	156899283	156917642	-
circRNA2244	2	159904465	159912779	-	HSA_CIRCpedia_163856	MBD5
circRNA2245	2	160485987	160493148	-	HSA_CIRCpedia_38060	ACVR2A
circRNA2246	2	164745968	164750052	+	HSA_CIRCpedia_38047	GTDC1
circRNA2251	2	168964104	168965865	+
circRNA2252	2	172535403	172551017	-	HSA_CIRCpedia_38014	THSD7B
circRNA2255	2	174041809	174045891	-	HSA_CIRCpedia_146159	R3HDM1
circRNA2258	2	174473174	174476999	-	HSA_CIRCpedia_92844	RAB3GAP1
circRNA2260	2	177061779	177080350	+	HSA_CIRCpedia_37898	NCKAP5
circRNA2261	2	177340020	177341759	+
circRNA2264	2	180131114	180132593	+
circRNA2268	2	182086628	182091010	-	HSA_CIRCpedia_92671	CCDC93
circRNA2269	2	182110371	182117224	-	HSA_CIRCpedia_168888	CCDC93
circRNA2274	2	192093026	192105019	+
circRNA2276	2	197257174	197263170	-	HSA_CIRCpedia_93224	DNAH7
circRNA2278	2	197472511	197481027	-	HSA_CIRCpedia_38975	HECW2
circRNA2279	2	197496371	197508766	-	HSA_CIRCpedia_38982	HECW2
circRNA2281	2	197648681	197649007	-	HSA_CIRCpedia_38986	HECW2
circRNA2285	2	198130462	198135256	-	HSA_CIRCpedia_122809	PGAP1
circRNA2289	2	198640455	198641037	-	HSA_CIRCpedia_146385	SF3B1
circRNA2290	2	199286337	199291677	+	HSA_CIRCpedia_39057	PLCL1
circRNA2291	2	200639563	200657640	-	HSA_CIRCpedia_39067	SATB2
circRNA2295	2	202236827	202246699	-	HSA_CIRCpedia_362139	ORC2
circRNA2301	2	203429805	203448469	-
circRNA2302	2	203441491	203448469	-	HSA_CIRCpedia_39193	SUMO1
circRNA2303	2	203653674	203655503	+	HSA_CIRCpedia_39204	BMPR2
circRNA2305	2	203688672	203704515	+	HSA_CIRCpedia_93352	BMPR2
circRNA2309	2	204402662	204408250	-	HSA_CIRCpedia_39329	RAPH1
circRNA2310	2	206328575	206329747	+	HSA_CIRCpedia_39368	PARD3B
circRNA2311	2	207543598	207551977	+	HSA_CIRCpedia_135315	ADAM23
circRNA2312	2	207578895	207591667	+
circRNA2314	2	207594460	207597242	+	HSA_CIRCpedia_146446	ADAM23
circRNA2315	2	207760124	207770648	-
circRNA2316	2	207787431	207789595	+
circRNA2318	2	208725826	208743765	+	HSA_CIRCpedia_39434	CCNYL1
circRNA2319	2	208981001	208981936	-	HSA_CIRCpedia_39444	PLEKHM3
circRNA2324	2	210512302	210516165	+	HSA_CIRCpedia_135340	UNC80
circRNA2325	2	210512302	210522245	+
circRNA2327	2	210716136	210726180	-	HSA_CIRCpedia_342980	KANSL1L
circRNA2328	2	210817931	210819664	-
circRNA2329	2	211035629	211038205	-
circRNA2332	2	217059285	217066780	-
circRNA2333	2	217157653	217159249	+
circRNA2341	2	222543476	222546069	-	HSA_CIRCpedia_39791	EPHA4
circRNA2343	2	223854482	223855438	+
circRNA2345	2	224083888	224094741	+
circRNA2346	2	224089184	224094741	+
circRNA2348	2	225143902	225153645	-	HSA_CIRCpedia_39854	SERPINE2
circRNA2349	2	225941666	225943049	-
circRNA2350	2	225987931	225990463	-
circRNA2352	2	226033370	226034210	-	HSA_CIRCpedia_93795	DOCK10
circRNA2354	2	226599536	226599773	+
circRNA2355	2	226784459	226785411	+	HSA_CIRCpedia_122920	NYAP2
circRNA2356	2	228158186	228160737	+	HSA_CIRCpedia_39877	RHBDD1
circRNA2358	2	229191239	229195010	-	HSA_CIRCpedia_122924	SPHKAP
circRNA2360	2	230879423	230880713	-
circRNA2363	2	230903735	230921504	-
circRNA2364	2	230946081	230966030	-	HSA_CIRCpedia_39957	TRIP12
circRNA2365	2	230964255	230981082	-	HSA_CIRCpedia_39961	TRIP12
circRNA2366	2	231993970	232011058	+	HSA_CIRCpedia_369100	PSMD1
circRNA2367	2	232749221	232750039	+	HSA_CIRCpedia_40022	DIS3L2
circRNA2368	2	232749221	232764899	+	HSA_CIRCpedia_40023	DIS3L2
circRNA2369	2	233749312	233750753	+	HSA_CIRCpedia_31475	AK2
circRNA2370	2	235423303	235436864	+	HSA_CIRCpedia_31330	PUM1
circRNA2372	2	235434449	235436864	+	HSA_CIRCpedia_31329	PUM1
circRNA2373	2	235456455	235460477	+	HSA_CIRCpedia_31318	PUM1
circRNA2374	2	237388816	237408274	-	HSA_CIRCpedia_31258	EPB41
circRNA2380	2	239318890	239322378	-	HSA_CIRCpedia_31136	ARID1A
circRNA2381	2	239446369	239447236	-
circRNA2383	2	239728463	239732078	-	HSA_CIRCpedia_31111	CEP85
circRNA2385	2	240470929	240480219	-	HSA_CIRCpedia_31079	TMEM57
circRNA2386	2	242627674	242629946	+
circRNA2389	2	243218219	243219564	-	HSA_CIRCpedia_30386	ZBTB40
circRNA2390	2	243626499	243645184	-
circRNA2391	2	243626672	243645184	-
circRNA2393	2	244031764	244034924	+	HSA_CIRCpedia_30043	RAP1GAP
circRNA2394	2	244462688	244463479	+
circRNA2395	2	244599930	244608081	+
circRNA2396	2	244599981	244608081	+	HSA_CIRCpedia_29879	EIF4G3
circRNA2397	2	244599984	244608081	+	HSA_CIRCpedia_29879	EIF4G3
circRNA2398	2	244607242	244608081	+	HSA_CIRCpedia_29878	EIF4G3
circRNA2401	2	245644142	245649598	-	HSA_CIRCpedia_29498	OTUD3
circRNA2402	2	246355936	246356925	+	HSA_CIRCpedia_29259	UBR4
circRNA2403	2	247904088	247913075	-	HSA_CIRCpedia_28968	ARHGEF10L
circRNA2406	2	248658689	248661602	+	HSA_CIRCpedia_28559	FBXO42
circRNA2407	2	248658689	248671851	+	HSA_CIRCpedia_28558	FBXO42
circRNA2408	20	874143	881669	-
circRNA2409	20	2773500	2777169	-	HSA_CIRCpedia_342428	PRIM2
circRNA2411	20	3100277	3116872	+	HSA_CIRCpedia_55348	RAB23
circRNA2412	20	3100277	3118838	+
circRNA2414	20	3180277	3193160	-	HSA_CIRCpedia_99691	ZNF451
circRNA2415	20	3191770	3201954	-	HSA_CIRCpedia_55336	ZNF451
circRNA2416	20	3314987	3322710	-
circRNA2417	20	3605842	3610502	+	HSA_CIRCpedia_55327	DST
circRNA2419	20	3720470	3721742	+
circRNA2423	20	4977641	4981092	+
circRNA2425	20	5099940	5104878	+
circRNA2426	20	5099940	5105435	+
circRNA2431	20	8801016	8806920	-	HSA_CIRCpedia_54797	C6orf106
circRNA2432	20	8933583	8934697	+	HSA_CIRCpedia_54801	UHRF1BP1
circRNA2433	20	9202907	9211912	-
circRNA2436	20	10114032	10120517	+	HSA_CIRCpedia_54867	MAPK14
circRNA2437	20	10526322	10531270	-	HSA_CIRCpedia_169132	STK38
circRNA2441	20	12468713	12486503	-	HSA_CIRCpedia_54917	BTBD9
circRNA2442	20	12550058	12554033	-	HSA_CIRCpedia_179737	GLO1
circRNA2443	20	13421917	13428458	-	HSA_CIRCpedia_135605	KIF6
circRNA2445	20	16411851	16418557	+	HSA_CIRCpedia_54992	UBR2
circRNA2449	20	17197089	17208513	+
circRNA2450	20	17752349	17754619	+
circRNA2452	20	19527004	19528470	-	HSA_CIRCpedia_374750	RCAN2
circRNA2455	20	19941778	19951349	+
circRNA2464	20	31233970	31249159	-	HSA_CIRCpedia_99207	CARMIL1
circRNA2465	20	31304868	31323465	-	HSA_CIRCpedia_99200	CARMIL1
circRNA2466	20	31897961	31898901	+
circRNA2468	20	32231335	32237233	-
circRNA2469	20	34878088	34882884	-
circRNA2470	20	35063770	35071541	-
circRNA2472	20	38353554	38356425	-	HSA_CIRCpedia_54535	KDM1B
circRNA2475	20	38635521	38636084	+
circRNA2477	20	38821731	38828839	-	HSA_CIRCpedia_54454	CAP2
circRNA2478	20	38901136	38905373	-
circRNA2479	20	39052436	39054328	+
circRNA2480	20	39052436	39066843	+
circRNA2482	20	39053541	39072501	+
circRNA2483	20	39752347	39754375	+	HSA_CIRCpedia_54284	ATXN1
circRNA2484	20	40342082	40348334	+
circRNA2487	20	42286296	42288770	-	HSA_CIRCpedia_53562	PHACTR1
circRNA2488	20	46042497	46059401	-
circRNA2491	20	48568916	48569592	-	HSA_CIRCpedia_55226	CDYL
circRNA2493	20	49532388	49535394	-
circRNA2498	21	502971	516693	-	HSA_CIRCpedia_128488	AP001273.2
circRNA2500	21	513618	521179	-	HSA_CIRCpedia_113148	AP001273.2
circRNA2502	21	514858	521179	-	HSA_CIRCpedia_75111	AP001273.2
circRNA2503	21	517868	521179	-	HSA_CIRCpedia_6073	AP001273.2
circRNA2504	21	545147	557578	-
circRNA2506	21	619781	624575	-
circRNA2510	21	1513485	1515590	-	HSA_CIRCpedia_119614	FAT3
circRNA2511	21	1577227	1580983	-
circRNA2514	21	2134712	2138017	-	HSA_CIRCpedia_6027	FAT3
circRNA2515	21	2134812	2138017	-
circRNA2516	21	4599696	4603822	+	HSA_CIRCpedia_75086	CHORDC1
circRNA2520	21	5350271	5368963	-
circRNA2521	21	5351682	5363585	-
circRNA2522	21	5997662	5998523	+	HSA_CIRCpedia_128468	GRM5
circRNA2525	21	7208366	7208753	+
circRNA2526	21	7916127	7918941	-	HSA_CIRCpedia_5928	TMEM135
circRNA2527	21	8987224	8994388	+	HSA_CIRCpedia_5910	PICALM
circRNA2531	21	8994286	9007765	+
circRNA2534	21	9027657	9036143	+	HSA_CIRCpedia_5855	PICALM
circRNA2536	21	10514567	10514728	+	HSA_CIRCpedia_355245	DLG2
circRNA2537	21	11668234	11677961	+	HSA_CIRCpedia_128444	DLG2
circRNA2539	21	11894114	11902384	+
circRNA2541	21	11972019	11991179	-
circRNA2542	21	16880801	16881391	+	HSA_CIRCpedia_5782	NARS2
circRNA2543	21	16880801	16893825	+	HSA_CIRCpedia_5780	NARS2
circRNA2545	21	17503900	17515544	+	HSA_CIRCpedia_75013	INTS4
circRNA2546	21	17695873	17703356	+	HSA_CIRCpedia_5721	RSF1
circRNA2548	21	17747454	17752872	+
circRNA2551	21	21877924	21887218	-
circRNA2558	21	27652306	27667721	+
circRNA2560	21	28095125	28096716	+	HSA_CIRCpedia_354477	PKNOX2
circRNA2567	21	31622517	31639191	-	HSA_CIRCpedia_3704	ARHGAP32
circRNA2568	21	33479940	33480172	+	HSA_CIRCpedia_119772	OPCML
circRNA2569	21	33697885	33699141	+	HSA_CIRCpedia_119770	OPCML
circRNA2571	21	33799380	33808100	-	HSA_CIRCpedia_3767	NTM
circRNA2572	21	35469791	35470928	+	HSA_CIRCpedia_3740	APLP2
circRNA2576	21	40318223	40318803	-	HSA_CIRCpedia_4883	AP002990.1
circRNA2577	21	41322710	41335138	-	HSA_CIRCpedia_4959	ATL3
circRNA2578	21	41334642	41335138	-	HSA_CIRCpedia_4963	ATL3
circRNA2582	21	42989826	42990010	+
circRNA2583	21	42989833	42990019	+
circRNA2587	21	44022554	44024013	-
circRNA2590	21	45320692	45326050	+	HSA_CIRCpedia_5340	PPP6R3
circRNA2592	22	261460	265317	-	HSA_CIRCpedia_128971	UBE2D1
circRNA2593	22	377014	391029	+	HSA_CIRCpedia_1882	IPMK
circRNA2595	22	9189741	9209655	-	HSA_CIRCpedia_129132	ATAD1
circRNA2596	22	9194535	9198670	-	HSA_CIRCpedia_113201	ATAD1
circRNA2598	22	12781841	12799705	+
circRNA2600	22	13084911	13087599	+	HSA_CIRCpedia_366778	TNKS2
circRNA2601	22	13199198	13208443	+	HSA_CIRCpedia_352485	BTAF1
circRNA2605	22	13650960	13669959	-	HSA_CIRCpedia_76623	IDE
circRNA2607	22	14735140	14742459	-
circRNA2609	22	15440613	15447342	+
circRNA2610	22	15481903	15485315	+	HSA_CIRCpedia_2868	TBC1D12
circRNA2611	22	16094979	16106539	-
circRNA2612	22	16116268	16134559	-	HSA_CIRCpedia_2889	SORBS1
circRNA2613	22	16180408	16194191	-	HSA_CIRCpedia_2892	SORBS1
circRNA2615	22	16430473	16433823	-
circRNA2616	22	17107518	17123376	-	HSA_CIRCpedia_2925	TM9SF3
circRNA2617	22	18518653	18520466	+	HSA_CIRCpedia_3004	R3HCC1L
circRNA2619	22	19776302	19777469	-
circRNA2621	22	20276350	20293342	-
circRNA2622	22	20917791	20924636	+	HSA_CIRCpedia_85	SLF2
circRNA2624	22	21584852	21595148	-	HSA_CIRCpedia_117	FBXW4
circRNA2625	22	21591311	21595148	-	HSA_CIRCpedia_119	FBXW4
circRNA2627	22	22071402	22073415	+
circRNA2630	22	23629428	23633603	+	HSA_CIRCpedia_325	SLK
circRNA2631	22	26481645	26492478	-	HSA_CIRCpedia_339	SORCS1
circRNA2632	22	27662257	27666218	-
circRNA2635	22	30437124	30438048	+	HSA_CIRCpedia_391	SHOC2
circRNA2637	22	31999188	32010639	+	HSA_CIRCpedia_424	VTI1A
circRNA2640	22	34278624	34290344	+
circRNA2643	22	34798237	34806421	+	HSA_CIRCpedia_498	ATRNL1
circRNA2644	22	38257694	38265760	+	HSA_CIRCpedia_575	FAM45A
circRNA2647	22	38866063	38876749	+	HSA_CIRCpedia_150064	INPP5F
circRNA2648	22	38866063	38884956	+
circRNA2650	22	39516955	39523903	+	HSA_CIRCpedia_701	PLPP4
circRNA2653	22	39830183	39833776	+
circRNA2657	22	40760622	40776160	-	HSA_CIRCpedia_761	ATE1
circRNA2658	22	40766689	40776160	-	HSA_CIRCpedia_768	ATE1
circRNA2659	22	41165062	41173215	+	HSA_CIRCpedia_791	PLEKHA1
circRNA2661	22	41693113	41696861	-
circRNA2665	22	44859507	44860265	-
circRNA2666	22	45364166	45377745	+	HSA_CIRCpedia_895	DOCK1
circRNA2667	22	45375121	45385694	+
circRNA2668	22	46421601	46422587	+
circRNA2670	22	48380159	48386174	+
circRNA2671	22	48392549	48397707	+
circRNA2674	23	919126	937162	-	HSA_CIRCpedia_24365	ATP9B
circRNA2677	23	3880449	3890812	-	HSA_CIRCpedia_24291	ZNF407
circRNA2678	23	5101558	5114059	+
circRNA2679	23	8568337	8575784	+
circRNA2681	23	10998911	11014807	-	HSA_CIRCpedia_121443	CDH7
circRNA2686	23	14107884	14123829	-	HSA_CIRCpedia_116618	PIK3C3
circRNA2693	23	21737887	21748492	-	HSA_CIRCpedia_144867	GALNT1
circRNA2696	23	23279795	23287006	+	HSA_CIRCpedia_23689	NOL4
circRNA2700	23	25773916	25783938	+	HSA_CIRCpedia_23629	B4GALT6
circRNA2701	23	29145138	29154343	+
circRNA2703	23	32656398	32662441	+	HSA_CIRCpedia_23508	OSBPL1A
circRNA2706	23	32672431	32673733	+	HSA_CIRCpedia_23506	OSBPL1A
circRNA2708	23	32765652	32765983	+
circRNA2710	23	32902230	32913569	-	HSA_CIRCpedia_23478	TTC39C
circRNA2712	23	33617943	33621601	-	HSA_CIRCpedia_23397	CABLES1
circRNA2716	23	34944301	34952119	+
circRNA2718	23	35401154	35419026	+	HSA_CIRCpedia_23270	ROCK1
circRNA2719	23	35421022	35425925	+	HSA_CIRCpedia_168121	ROCK1
circRNA2721	23	37284690	37289374	+	HSA_CIRCpedia_23582	SMCHD1
circRNA2722	23	37306600	37320049	+	HSA_CIRCpedia_131964	SMCHD1
circRNA2723	23	37312569	37320049	+	HSA_CIRCpedia_150304	SMCHD1
circRNA2724	23	37313576	37320049	+
circRNA2726	23	37959781	37966374	-	HSA_CIRCpedia_121262	DLGAP1
circRNA2727	23	37966001	37966374	-
circRNA2731	23	39288223	39292221	-	HSA_CIRCpedia_88174	EPB41L3
circRNA2732	23	40367337	40368617	-	HSA_CIRCpedia_24280	LAMA1
circRNA2733	23	40395225	40395688	-
circRNA2735	23	41055832	41068041	+	HSA_CIRCpedia_24425	PTPRM
circRNA2736	23	41429402	41437559	+	HSA_CIRCpedia_24439	RAB12
circRNA2738	23	41486310	41488770	+	HSA_CIRCpedia_24440	MTCL1
circRNA2744	23	43229457	43231633	+	HSA_CIRCpedia_23161	PRELID3A
circRNA2747	23	43282769	43284768	-	HSA_CIRCpedia_132053	SPIRE1
circRNA2748	23	43314251	43324893	-	HSA_CIRCpedia_67867	SPIRE1
circRNA2750	23	45859966	45878217	-	HSA_CIRCpedia_23832	EPG5
circRNA2751	23	46760440	46772678	-
circRNA2753	23	48512131	48521737	+	HSA_CIRCpedia_23905	CTIF
circRNA2756	23	49827274	49832917	-	HSA_CIRCpedia_23953	MYO5B
circRNA2759	23	50724255	50736352	+	HSA_CIRCpedia_23976	SMAD4
circRNA2760	23	50724255	50744138	+	HSA_CIRCpedia_23977	SMAD4
circRNA2761	23	52681169	52684036	+	HSA_CIRCpedia_144895	DCC
circRNA2762	23	52855083	52864004	+	HSA_CIRCpedia_121408	DCC
circRNA2763	23	53781407	53782961	-	HSA_CIRCpedia_88474	MBD2
circRNA2764	23	53888545	53904360	+	HSA_CIRCpedia_115539	POLI
circRNA2765	23	54445913	54447893	+
circRNA2766	23	54832749	54839335	-	HSA_CIRCpedia_24003	TCF4
circRNA2767	23	54832749	54848909	-	HSA_CIRCpedia_132236	TCF4
circRNA2768	23	54848777	54863253	-	HSA_CIRCpedia_24006	TCF4
circRNA2769	23	54858761	54863253	-	HSA_CIRCpedia_24009	TCF4
circRNA2772	23	56299651	56316365	+
circRNA2773	23	56313858	56318603	+	HSA_CIRCpedia_121419	WDR7
circRNA2776	23	57595832	57601366	+	HSA_CIRCpedia_24081	NEDD4L
circRNA2777	23	57703134	57711963	+	HSA_CIRCpedia_24094	NEDD4L
circRNA2778	23	57711905	57723220	+
circRNA2779	23	57721096	57727660	+
circRNA2780	23	58208176	58223449	+	HSA_CIRCpedia_24114	ZNF532
circRNA2781	23	58219601	58223449	+	HSA_CIRCpedia_24118	ZNF532
circRNA2783	23	60276850	60280492	+
circRNA2787	23	60848512	60854929	+
circRNA2789	23	61153874	61157533	+	HSA_CIRCpedia_24161	ZCCHC2
circRNA2794	24	436841	438127	+
circRNA2796	24	1693335	1694075	-
circRNA2797	24	2046631	2055789	+	HSA_CIRCpedia_17154	PDPK1
circRNA2798	24	3288335	3299406	-
circRNA2799	24	3298551	3299406	-	HSA_CIRCpedia_80783	ADCY9
circRNA2804	24	7893323	7893598	+	HSA_CIRCpedia_19236	C16orf72
circRNA2805	24	9184313	9194265	+	HSA_CIRCpedia_373245	ATF7IP2
circRNA2807	24	9648820	9650725	+	HSA_CIRCpedia_120357	CLEC16A
circRNA2810	24	10405184	10422593	-	HSA_CIRCpedia_16332	TXNDC11
circRNA2811	24	10453359	10461428	-	HSA_CIRCpedia_130109	ZC3H7A
circRNA2812	24	10566200	10568909	-	HSA_CIRCpedia_372111	GSPT1
circRNA2813	24	10568511	10568909	-
circRNA2814	24	10747170	10754991	+	HSA_CIRCpedia_16366	SNX29
circRNA2816	24	11921130	11921285	+	HSA_CIRCpedia_143879	SHISA9
circRNA2817	24	11946246	11947743	+
circRNA2818	24	11952727	11959193	+
circRNA2820	24	14066790	14073288	+	HSA_CIRCpedia_67367	NDE1
circRNA2821	24	14237601	14240040	-	HSA_CIRCpedia_16538	FOPNL
circRNA2823	24	15689771	15690252	+	HSA_CIRCpedia_16693	XYLT1
circRNA2824	24	15765059	15766630	+	HSA_CIRCpedia_16689	XYLT1
circRNA2825	24	15822398	15827152	+	HSA_CIRCpedia_143892	XYLT1
circRNA2826	24	16465287	16475077	-
circRNA2827	24	16911586	16919638	-
circRNA2829	24	17090599	17091460	+
circRNA2830	24	17113348	17120277	+
circRNA2832	24	17197433	17202538	+	HSA_CIRCpedia_16846	C16orf62
circRNA2834	24	18658387	18659971	-
circRNA2835	24	19691021	19692802	+
circRNA2837	24	20006108	20007527	+	HSA_CIRCpedia_16974	POLR3E
circRNA2840	24	20798466	20815893	-	HSA_CIRCpedia_16998	USP31
circRNA2841	24	20810950	20815893	-	HSA_CIRCpedia_16999	USP31
circRNA2842	24	20813370	20815893	-
circRNA2845	24	21765276	21767007	+	HSA_CIRCpedia_17073	PRKCB
circRNA2846	24	22562879	22563428	+
circRNA2847	24	25202324	25202591	+	HSA_CIRCpedia_17205	KIAA0556
circRNA2848	24	25226513	25229586	+	HSA_CIRCpedia_81235	KIAA0556
circRNA2849	24	25683347	25688957	-	HSA_CIRCpedia_81253	XPO6
circRNA2850	24	25683347	25693132	-	HSA_CIRCpedia_17272	XPO6
circRNA2851	24	26059884	26060614	-	HSA_CIRCpedia_81268	AC138894.1
circRNA2854	24	27603500	27605746	+
circRNA2857	24	28032989	28033934	+	HSA_CIRCpedia_58524	TPST1
circRNA2862	24	30617312	30617524	-	HSA_CIRCpedia_58642	AUTS2
circRNA2864	24	32726587	32737133	-
circRNA2865	24	32737071	32747855	-	HSA_CIRCpedia_58833	GTF2I
circRNA2869	24	33005486	33007298	-
circRNA2870	24	33481724	33483678	+
circRNA2871	24	34487117	34487221	-
circRNA2872	24	34548178	34549056	-	HSA_CIRCpedia_98375	LOC100630923
circRNA2875	24	37889784	37893579	-	HSA_CIRCpedia_354693	PMS2
circRNA2876	24	37889784	37896245	-	HSA_CIRCpedia_58373	PMS2
circRNA2878	24	38386719	38387438	-	HSA_CIRCpedia_58617	ZNF12
circRNA2879	24	41591237	41602980	-
circRNA2881	25	618791	625109	+
circRNA2883	25	1786180	1791809	-	HSA_CIRCpedia_30481	PGBD5
circRNA2884	25	3712129	3719314	-	HSA_CIRCpedia_30508	TTC13
circRNA2887	25	5298904	5299178	-
circRNA2890	25	5353781	5355496	-	HSA_CIRCpedia_30540	SIPA1L2
circRNA2891	25	5994901	5995116	-
circRNA2893	25	6025624	6031765	-	HSA_CIRCpedia_30559	PCNX2
circRNA2894	25	6090392	6106835	-	HSA_CIRCpedia_30575	PCNX2
circRNA2895	25	6270279	6278795	+	HSA_CIRCpedia_30615	MAP3K21
circRNA2897	25	7205407	7207186	+
circRNA2898	25	7270207	7281084	-
circRNA2902	25	8256660	8275524	-	HSA_CIRCpedia_30727	B3GALNT2
circRNA2905	25	8455363	8463402	-	HSA_CIRCpedia_30733	LYST
circRNA2906	25	8912792	8924761	+	HSA_CIRCpedia_30761	GPR137B
circRNA2908	25	8982782	8997577	-	HSA_CIRCpedia_140476	ERO1B
circRNA2912	25	9476625	9485909	+	HSA_CIRCpedia_30796	MTR
circRNA2914	25	9941309	9943586	+
circRNA2916	25	10102890	10118593	+	HSA_CIRCpedia_140503	RYR2
circRNA2917	25	10102890	10121433	+	HSA_CIRCpedia_125406	RYR2
circRNA2919	25	10133309	10151180	+	HSA_CIRCpedia_30847	RYR2
circRNA2921	25	10217473	10221719	+
circRNA2922	25	10238713	10241176	+	HSA_CIRCpedia_30854	RYR2
circRNA2924	25	10318133	10334089	+
circRNA2926	25	10348836	10357142	+
circRNA2927	25	10382338	10402288	+
circRNA2928	25	10383715	10395029	+
circRNA2929	25	10393732	10404686	+
circRNA2930	25	10431707	10450978	+	HSA_CIRCpedia_30861	RYR2
circRNA2932	25	12771933	12773294	+
circRNA2933	25	12771933	12789408	+
circRNA2934	25	12773158	12789408	+
circRNA2935	25	12788521	12789408	+
circRNA2936	25	12788521	12806568	+
circRNA2938	25	13143862	13146692	+
circRNA2940	25	13478925	13495771	+	HSA_CIRCpedia_1666	CSGALNACT2
circRNA2943	25	14839142	14840864	-
circRNA2944	25	15401569	15405305	-	HSA_CIRCpedia_1902	CCDC6
circRNA2945	25	15401569	15411077	-
circRNA2952	25	19207952	19223470	-	HSA_CIRCpedia_1945	JMJD1C
circRNA2954	25	19368344	19368508	-	HSA_CIRCpedia_1953	JMJD1C
circRNA2955	25	24271428	24280250	-	HSA_CIRCpedia_76134	HERC4
circRNA2956	25	24339533	24351975	-	HSA_CIRCpedia_2007	HERC4
circRNA2957	25	24339533	24357546	-
circRNA2958	25	24339533	24357551	-	HSA_CIRCpedia_2008	HERC4
circRNA2960	25	24604626	24621358	-
circRNA2961	25	24662381	24665413	-	HSA_CIRCpedia_2075	DNA2
circRNA2963	25	24679868	24683977	-	HSA_CIRCpedia_2084	SLC25A16
circRNA2964	25	24679868	24695417	-
circRNA2965	25	24813580	24819879	+	HSA_CIRCpedia_2089	TET1
circRNA2972	25	29094198	29104847	-
circRNA2973	25	29320296	29337645	-	HSA_CIRCpedia_2370	PPP3CB
circRNA2977	25	30519026	30523239	+	HSA_CIRCpedia_2452	KAT6B
circRNA2978	25	30634206	30652722	+	HSA_CIRCpedia_2454	KAT6B
circRNA2979	25	33567527	33569795	-	HSA_CIRCpedia_2527	POLR3A
circRNA2980	25	34531781	34535226	-
circRNA2982	25	34918838	34920876	-
circRNA2984	25	37693236	37700806	+	HSA_CIRCpedia_143422	NRG3
circRNA2985	25	38935117	38937890	+	HSA_CIRCpedia_2575	CCSER2
circRNA2986	25	40120010	40126587	-	HSA_CIRCpedia_143425	GRID1
circRNA2989	25	41230382	41235954	-	HSA_CIRCpedia_76583	GLUD1
circRNA2991	25	42351179	42354662	+	HSA_CIRCpedia_119877	MAPK8
circRNA2993	25	43217301	43218683	-
circRNA2994	25	43244341	43255672	-	HSA_CIRCpedia_1755	ERCC6
circRNA2995	25	43272850	43278197	-	HSA_CIRCpedia_76065	ERCC6
circRNA2996	25	43278086	43282525	-	HSA_CIRCpedia_76066	ERCC6
circRNA2998	25	43575458	43588659	-	HSA_CIRCpedia_342518	PARG
circRNA2999	25	43585982	43588659	-	HSA_CIRCpedia_343688	PARG
circRNA3001	26	1090183	1091865	+
circRNA3003	26	2033011	2048825	-	HSA_CIRCpedia_141182	CSMD1
circRNA3007	26	6105081	6113384	-
circRNA3012	26	6410567	6416991	+
circRNA3015	26	6429561	6437037	+
circRNA3020	26	13616476	13635828	-
circRNA3022	26	14287923	14297882	+	HSA_CIRCpedia_48096	SNX25
circRNA3024	26	15260037	15263318	-	HSA_CIRCpedia_48150	FAT1
circRNA3026	26	17987357	17992836	-	HSA_CIRCpedia_60489	PCM1
circRNA3027	26	17987357	18007289	-
circRNA3029	26	18009610	18021457	-	HSA_CIRCpedia_160482	PCM1
circRNA3030	26	18010673	18021457	-	HSA_CIRCpedia_141265	PCM1
circRNA3032	26	18216687	18225918	+	HSA_CIRCpedia_60472	MTUS1
circRNA3034	26	18695940	18697541	-	HSA_CIRCpedia_60440	VPS37A
circRNA3035	26	18856113	18875180	-	HSA_CIRCpedia_88735	MICU3
circRNA3036	26	18859503	18875180	-	HSA_CIRCpedia_60430	MICU3
circRNA3037	26	18864724	18875180	-	HSA_CIRCpedia_166229	MICU3
circRNA3038	26	18864724	18882546	-
circRNA3039	26	20067507	20070995	-
circRNA3040	26	20142266	20149143	-	HSA_CIRCpedia_60422	TUSC3
circRNA3041	26	23611902	23613123	-
circRNA3043	26	24509156	24513294	+
circRNA3050	26	27831505	27831799	-	HSA_CIRCpedia_352653	FUT10
circRNA3051	26	29884597	29887961	+	HSA_CIRCpedia_60907	UNC5D
circRNA3057	26	32115038	32135043	-	HSA_CIRCpedia_149463	NSD3
circRNA3058	26	32125522	32126214	-	HSA_CIRCpedia_89092	NSD3
circRNA3059	26	32125522	32135043	-	HSA_CIRCpedia_60978	NSD3
circRNA3060	26	32134322	32135043	-	HSA_CIRCpedia_60979	NSD3
circRNA3062	26	32589681	32595801	+
circRNA3063	26	32782004	32791906	+	HSA_CIRCpedia_366234	ADAM9
circRNA3067	26	35681962	35687940	+	HSA_CIRCpedia_61103	POLB
circRNA3070	26	35780257	35794331	-	HSA_CIRCpedia_61128	SLC20A2
circRNA3074	26	36168103	36170592	+
circRNA3076	26	36308567	36328339	-
circRNA3078	26	36687864	36701267	+	HSA_CIRCpedia_88766	CSGALNACT1
circRNA3079	26	37206499	37208697	+	HSA_CIRCpedia_173221	PSD3
circRNA3080	26	37206499	37211587	+	HSA_CIRCpedia_60521	PSD3
circRNA3082	26	37402152	37418627	+	HSA_CIRCpedia_88748	PSD3
circRNA3083	26	38522269	38528263	+	HSA_CIRCpedia_104116	NGLY1
circRNA3084	26	38650167	38668857	+	HSA_CIRCpedia_124318	TOP2B
circRNA3085	26	38650182	38668857	+
circRNA3086	26	38658877	38673385	+
circRNA3087	26	40146247	40151745	+
circRNA3089	26	40366655	40380033	+
circRNA3090	26	40562571	40568548	+	HSA_CIRCpedia_45185	NKIRAS1
circRNA3091	26	41186383	41196594	-	HSA_CIRCpedia_45179	UBE2E2
circRNA3093	3	179026	182843	-	HSA_CIRCpedia_63554	CACNA1B
circRNA3095	3	317117	320335	-	HSA_CIRCpedia_63516	EHMT1
circRNA3096	3	1225364	1227933	-
circRNA3097	3	3408916	3410064	+	HSA_CIRCpedia_63397	CAMSAP1
circRNA3100	3	4464326	4479445	+
circRNA3101	3	4485262	4493145	+
circRNA3102	3	4490359	4493145	+
circRNA3104	3	5292727	5299110	-	HSA_CIRCpedia_63222	PRRC2B
circRNA3106	3	5502600	5504857	-
circRNA3107	3	5764360	5765406	-	HSA_CIRCpedia_63166	ABL1
circRNA3109	3	6423862	6430379	-
circRNA3110	3	6509137	6522279	+	HSA_CIRCpedia_68198	FNBP1
circRNA3112	3	7496146	7514577	+
circRNA3113	3	7498348	7514577	+
circRNA3114	3	7504512	7514577	+
circRNA3115	3	7573604	7574912	+	HSA_CIRCpedia_63023	ZER1
circRNA3116	3	8613894	8617714	-
circRNA3118	3	9090162	9107757	-	HSA_CIRCpedia_62864	RALGPS1
circRNA3119	3	9090162	9110172	-
circRNA3120	3	9643555	9655674	-	HSA_CIRCpedia_112078	MVB12B
circRNA3124	3	10356364	10373730	+	HSA_CIRCpedia_62842	MAPKAP1
circRNA3127	3	11944633	11958363	+	HSA_CIRCpedia_62707	DENND1A
circRNA3128	3	12498236	12505762	+	HSA_CIRCpedia_62659	STRBP
circRNA3129	3	12498236	12509390	+	HSA_CIRCpedia_62658	STRBP
circRNA3130	3	12505597	12520775	+	HSA_CIRCpedia_141054	STRBP
circRNA3131	3	12605604	12616237	-	HSA_CIRCpedia_62641	RABGAP1
circRNA3133	3	16594267	16597069	-
circRNA3134	3	16738536	16748799	+	HSA_CIRCpedia_116044	RNF144A
circRNA3135	3	18155118	18157538	-
circRNA3136	3	18158534	18159834	-	HSA_CIRCpedia_91301	KIDINS220
circRNA3138	3	18591110	18596922	+	HSA_CIRCpedia_91312	ASAP2
circRNA3139	3	18591110	18601758	+	HSA_CIRCpedia_42597	ASAP2
circRNA3141	3	18658583	18659667	+	HSA_CIRCpedia_91330	ASAP2
circRNA3142	3	18751176	18754973	-	HSA_CIRCpedia_42664	ADAM17
circRNA3145	3	23623292	23623874	-	HSA_CIRCpedia_38168	NBAS
circRNA3146	3	25678467	25695378	-
circRNA3147	3	25692984	25707671	-
circRNA3150	3	25707012	25707671	-
circRNA3151	3	28061734	28076540	-	HSA_CIRCpedia_39357	PUM2
circRNA3153	3	31396146	31407337	-	HSA_CIRCpedia_69523	ATAD2B
circRNA3154	3	31396146	31415786	-	HSA_CIRCpedia_359041	ATAD2B
circRNA3157	3	31489897	31500800	-	HSA_CIRCpedia_40261	ATAD2B
circRNA3158	3	31640686	31651674	+	HSA_CIRCpedia_40413	FAM228B
circRNA3160	3	32107125	32109985	+
circRNA3162	3	32410756	32419700	+	HSA_CIRCpedia_40464	EFR3B
circRNA3163	3	32567103	32573785	-	HSA_CIRCpedia_40472	DNMT3A
circRNA3165	3	33317998	33320719	-	HSA_CIRCpedia_91503	HADHA
circRNA3166	3	33317998	33323711	-	HSA_CIRCpedia_40519	HADHA
circRNA3167	3	33353522	33362428	+	HSA_CIRCpedia_173758	HADHB
circRNA3168	3	33421358	33424310	+	HSA_CIRCpedia_40538	SELENOI
circRNA3172	3	35876030	35884332	+	HSA_CIRCpedia_40703	CLIP4
circRNA3176	3	38058930	38063757	+	HSA_CIRCpedia_42208	TIA1
circRNA3177	3	38741489	38744260	+	HSA_CIRCpedia_134382	AAK1
circRNA3182	3	42867203	42878707	+	HSA_CIRCpedia_42075	SPRED2
circRNA3186	3	44172722	44183704	+	HSA_CIRCpedia_92084	VPS54
circRNA3188	3	44276404	44277477	-	HSA_CIRCpedia_42023	UGP2
circRNA3190	3	45112064	45129677	-	HSA_CIRCpedia_41992	EHBP1
circRNA3193	3	46581971	46587257	+	HSA_CIRCpedia_134336	USP34
circRNA3194	3	46684455	46688966	+	HSA_CIRCpedia_92033	USP34
circRNA3196	3	47853520	47858832	-
circRNA3197	3	47857925	47858832	-
circRNA3205	3	58242986	58246666	-	HSA_CIRCpedia_42529	CHMP3
circRNA3206	3	58424298	58440434	+	HSA_CIRCpedia_42532	RMND5A
circRNA3207	3	58453063	58457016	+
circRNA3208	3	58453063	58460421	+
circRNA3214	3	60890559	60892913	-
circRNA3215	3	61042552	61048928	-	HSA_CIRCpedia_37359	ST6GAL2
circRNA3216	3	61042552	61056305	-	HSA_CIRCpedia_37360	ST6GAL2
circRNA3217	3	61775614	61789039	+	HSA_CIRCpedia_69637	GCC2
circRNA3218	3	61888465	61889612	+	HSA_CIRCpedia_349822	LIMS1
circRNA3221	3	62680206	62681597	-
circRNA3223	3	62779403	62790531	-	HSA_CIRCpedia_122401	KIAA1841
circRNA3225	3	62876756	62880486	+	HSA_CIRCpedia_41789	PUS10
circRNA3227	3	65048875	65052479	-
circRNA3228	3	65783177	65787015	+
circRNA3229	3	65783177	65799717	+
circRNA3231	3	65922800	65928678	-	HSA_CIRCpedia_41750	VRK2
circRNA3234	3	68428918	68436309	-	HSA_CIRCpedia_91998	CFAP36
circRNA3235	3	68428918	68440080	-
circRNA3237	3	68605147	68609775	+	HSA_CIRCpedia_134263	CCDC88A
circRNA3238	3	68621658	68630893	+
circRNA3239	3	68657565	68662687	+
circRNA3240	3	68892110	68895275	+	HSA_CIRCpedia_41691	RTN4
circRNA3241	3	68927888	68931685	+	HSA_CIRCpedia_41686	RTN4
circRNA3243	3	68987222	69002205	-
circRNA3245	3	70059403	70076467	+
circRNA3247	3	70202369	70209929	+
circRNA3248	3	73331176	73335294	+	HSA_CIRCpedia_41607	NRXN1
circRNA3249	3	73334492	73335294	+	HSA_CIRCpedia_134224	NRXN1
circRNA3250	3	73334522	73335044	+
circRNA3251	3	73678861	73682486	+	HSA_CIRCpedia_41606	NRXN1
circRNA3253	3	75941177	75943214	-
circRNA3254	3	75942453	75943214	-
circRNA3256	3	76551166	76553285	+	HSA_CIRCpedia_41557	FBXO11
circRNA3259	3	78243527	78252850	-	HSA_CIRCpedia_41497	PRKCE
circRNA3260	3	78266467	78273162	-	HSA_CIRCpedia_41493	PRKCE
circRNA3262	3	78723141	78725703	+	HSA_CIRCpedia_41474	SRBD1
circRNA3263	3	80000352	80005121	-	HSA_CIRCpedia_41451	PPM1B
circRNA3264	3	80000352	80014651	-	HSA_CIRCpedia_41448	PPM1B
circRNA3266	3	80575960	80586076	+	HSA_CIRCpedia_153095	THADA
circRNA3268	3	83673077	83674911	+	HSA_CIRCpedia_41271	SLC8A1
circRNA3269	3	83673080	83674911	+	HSA_CIRCpedia_41271	SLC8A1
circRNA3270	3	83938795	83956978	+	HSA_CIRCpedia_41270	SLC8A1
circRNA3271	3	83952635	83956978	+	HSA_CIRCpedia_91844	SLC8A1
circRNA3275	3	85045050	85056382	+
circRNA3277	3	85273041	85277794	+
circRNA3278	3	85319894	85322066	-
circRNA3281	3	86029635	86042467	-	HSA_CIRCpedia_363909	RMDN2
circRNA3282	3	86619751	86637170	-
circRNA3284	3	86883275	86887640	-	HSA_CIRCpedia_145832	GPATCH11
circRNA3285	3	86884574	86885701	-
circRNA3287	3	87528277	87529699	-	HSA_CIRCpedia_41049	CRIM1
circRNA3288	3	90327372	90333597	-
circRNA3289	3	90617337	90633116	-	HSA_CIRCpedia_150489	LTBP1
circRNA3291	3	91218845	91232914	-	HSA_CIRCpedia_40949	TTC27
circRNA3292	3	91505904	91518321	-	HSA_CIRCpedia_40775	YIPF4
circRNA3293	3	91690915	91703865	-	HSA_CIRCpedia_40745	SPAST
circRNA3295	3	91821637	91831070	+	HSA_CIRCpedia_40737	MEMO1
circRNA3297	3	93170939	93188575	+	HSA_CIRCpedia_42234	ZNF638
circRNA3298	3	93183693	93188575	+	HSA_CIRCpedia_42241	ZNF638
circRNA3302	3	94396524	94400950	-	HSA_CIRCpedia_180799	EXOC6B
circRNA3303	3	94650521	94667907	-	HSA_CIRCpedia_42270	EXOC6B
circRNA3304	3	94665686	94667907	-	HSA_CIRCpedia_42272	EXOC6B
circRNA3306	3	94921405	94923501	-	HSA_CIRCpedia_42277	SFXN5
circRNA3307	3	95470047	95483504	+	HSA_CIRCpedia_42323	ALMS1
circRNA3308	3	95478530	95483504	+	HSA_CIRCpedia_157802	ALMS1
circRNA3310	3	95517887	95520762	+
circRNA3311	3	97263332	97266981	-
circRNA3312	3	97437191	97457109	+
circRNA3313	3	97453268	97457109	+
circRNA3314	3	98998284	99005101	+	HSA_CIRCpedia_360543	MFSD9
circRNA3315	3	99046852	99047054	-
circRNA3322	3	101797030	101801889	+	HSA_CIRCpedia_37216	REV1
circRNA3324	3	102040573	102041288	-	HSA_CIRCpedia_42779	AC079447.1
circRNA3325	3	102040573	102048145	-	HSA_CIRCpedia_42778	AC079447.1
circRNA3326	3	102068015	102071678	+
circRNA3328	3	102117016	102132157	+	HSA_CIRCpedia_372018	TSGA10
circRNA3330	3	102469490	102480572	+	HSA_CIRCpedia_146062	MGAT4A
circRNA3331	3	103595677	103596129	+	HSA_CIRCpedia_157831	ANKRD39
circRNA3332	3	104054796	104063309	+
circRNA3338	3	106216796	106226441	-	HSA_CIRCpedia_177549	ZC3H8
circRNA3339	3	106287637	106294230	+	HSA_CIRCpedia_114120	ZC3H6
circRNA3340	3	106287637	106302544	+	HSA_CIRCpedia_180246	ZC3H6
circRNA3341	3	106287637	106306577	+	HSA_CIRCpedia_114978	ZC3H6
circRNA3342	3	107559490	107561466	-	HSA_CIRCpedia_155248	ZFC3H1
circRNA3344	3	107798834	107805072	+	HSA_CIRCpedia_71908	TBC1D15
circRNA3347	3	111929237	111930515	-	HSA_CIRCpedia_127583	NAP1L1
circRNA3351	3	112193061	112196092	-
circRNA3352	3	112519588	112523166	+	HSA_CIRCpedia_9613	ZDHHC17
circRNA3355	3	113731698	113735005	+	HSA_CIRCpedia_9633	NAV3
circRNA3357	3	113816102	113817258	+	HSA_CIRCpedia_71943	NAV3
circRNA3363	3	115229510	115244179	+	HSA_CIRCpedia_9654	SYT1
circRNA3366	3	117228519	117246967	-
circRNA3369	3	117355102	117359897	-	HSA_CIRCpedia_119189	PPFIA2
circRNA3370	3	117355102	117372248	-	HSA_CIRCpedia_71974	PPFIA2
circRNA3373	3	118839309	118841291	+	HSA_CIRCpedia_71982	TMTC2
circRNA3374	3	121003442	121011197	-
circRNA3375	3	121204195	121216037	+	HSA_CIRCpedia_155290	LRRIQ1
circRNA3376	3	124314240	124318784	-
circRNA3377	3	124340397	124346128	+	HSA_CIRCpedia_355926	TMTC3
circRNA3379	3	124358013	124370932	+
circRNA3385	3	129312608	129325305	-
circRNA3387	3	130295684	130312135	+	HSA_CIRCpedia_9798	PLXNC1
circRNA3388	3	130335039	130350190	+	HSA_CIRCpedia_9802	PLXNC1
circRNA3394	3	134343259	134345366	-
circRNA3396	3	134614354	134616585	-	HSA_CIRCpedia_71262	SLC4A8
circRNA3397	3	134951593	134956748	-	HSA_CIRCpedia_8776	LETMD1
circRNA3400	3	135701318	135710345	-	HSA_CIRCpedia_8696	LARP4
circRNA3403	3	136001597	136011353	+
circRNA3406	3	140323231	140339920	+	HSA_CIRCpedia_8482	SCAF11
circRNA3408	3	140398418	140401971	-	HSA_CIRCpedia_8475	ARID2
circRNA3413	3	141699236	141718614	+	HSA_CIRCpedia_8436	NELL2
circRNA3414	3	143008136	143020876	+
circRNA3416	3	144552282	144552607	+	HSA_CIRCpedia_8400	YAF2
circRNA3417	3	144552343	144552607	+	HSA_CIRCpedia_8399	YAF2
circRNA3419	3	144632758	144645692	+	HSA_CIRCpedia_70977	GXYLT1
circRNA3422	3	145968522	145972528	-	HSA_CIRCpedia_127337	CNTN1
circRNA3423	3	145994128	146010932	-	HSA_CIRCpedia_119070	CNTN1
circRNA3425	3	147603668	147607492	+
circRNA3426	3	147603668	147616001	+
circRNA3427	3	147796123	147796670	+
circRNA3428	3	147851870	147857298	+
circRNA3429	3	147936123	147942040	+	HSA_CIRCpedia_8371	KIF21A
circRNA3430	3	147994058	147995493	+
circRNA3432	3	149695889	149697791	-
circRNA3433	3	149695898	149697791	-
circRNA3435	3	150158078	150163196	+
circRNA3437	3	150487617	150500660	-	HSA_CIRCpedia_9469	CPSF6
circRNA3438	3	151073625	151077096	-	HSA_CIRCpedia_9425	RAP1B
circRNA3439	3	153189112	153203384	+	HSA_CIRCpedia_9395	GRIP1
circRNA3443	3	154436164	154438749	-	HSA_CIRCpedia_9341	LEMD3
circRNA3444	3	155172680	155178521	-
circRNA3445	3	155209213	155223435	-
circRNA3447	3	155620087	155628645	-	HSA_CIRCpedia_9282	SRGAP1
circRNA3450	3	163095597	163095672	-
circRNA3454	3	165613446	165627410	-	HSA_CIRCpedia_9892	CDK17
circRNA3469	3	169163594	169172515	-	HSA_CIRCpedia_6224	UHRF1BP1L
circRNA3471	3	169218603	169222483	+
circRNA3472	3	169222211	169222483	+	HSA_CIRCpedia_6235	ACTR6
circRNA3473	3	169848630	169867774	+	HSA_CIRCpedia_6255	ANO4
circRNA3474	3	169909846	169922288	+	HSA_CIRCpedia_6257	ANO4
circRNA3475	3	169961252	169980001	+	HSA_CIRCpedia_6259	ANO4
circRNA3477	3	170265430	170268967	+
circRNA3484	3	172814629	172822197	+	HSA_CIRCpedia_175816	HCFC2
circRNA3485	3	173472119	173483703	-	HSA_CIRCpedia_119313	SLC41A2
circRNA3487	3	173558881	173559605	-	HSA_CIRCpedia_6398	SLC41A2
circRNA3488	3	174837053	174845957	+	HSA_CIRCpedia_6431	POLR3B
circRNA3493	3	177319125	177323659	-
circRNA3496	3	181860200	181864555	-
circRNA3497	3	181860200	181866169	-
circRNA3498	3	181947055	181950085	-
circRNA3499	3	181947055	181953951	-
circRNA3504	3	182003639	182009280	-	HSA_CIRCpedia_356959	FGD4
circRNA3505	3	182003639	182017307	-	HSA_CIRCpedia_370906	FGD4
circRNA3507	3	182242124	182250988	-	HSA_CIRCpedia_8313	BICD1
circRNA3508	3	182245555	182250988	-	HSA_CIRCpedia_166756	BICD1
circRNA3509	3	182249897	182250988	-	HSA_CIRCpedia_8312	BICD1
circRNA3510	3	182934455	182951905	+	HSA_CIRCpedia_8304	AMN1
circRNA3512	3	183258623	183274177	+	HSA_CIRCpedia_8277	DENND5B
circRNA3514	3	183559751	183574500	+
circRNA3522	3	187349966	187357557	-
circRNA3523	3	188181646	188198671	+	HSA_CIRCpedia_127240	ITPR2
circRNA3525	3	189644421	189664170	+
circRNA3528	3	189697754	189702006	+
circRNA3529	3	189697754	189708554	+
circRNA3535	3	192501338	192512634	+	HSA_CIRCpedia_127226	C2CD5
circRNA3536	3	192850770	192867891	+
circRNA3539	3	195280856	195288920	-	HSA_CIRCpedia_7898	AEBP2
circRNA3540	3	195384964	195386766	-	HSA_CIRCpedia_119013	PLEKHA5
circRNA3541	3	195453375	195464132	-	HSA_CIRCpedia_127189	PLEKHA5
circRNA3543	3	195457571	195464132	-
circRNA3544	3	196125532	196138101	+
circRNA3545	3	198836384	198847307	-
circRNA3546	3	199642337	199644594	+
circRNA3547	3	200249927	200253426	-	HSA_CIRCpedia_70821	ATF7IP
circRNA3550	3	201134077	201135168	+
circRNA3553	3	202059703	202061447	-	HSA_CIRCpedia_70811	CREBL2
circRNA3555	3	202496460	202502588	+	HSA_CIRCpedia_7403	LRP6
circRNA3556	3	202496464	202502588	+
circRNA3558	3	202522099	202529931	+	HSA_CIRCpedia_7392	LRP6
circRNA3560	3	207812049	207812406	+	HSA_CIRCpedia_9379	IFFO1
circRNA3566	3	211630341	211641497	+	HSA_CIRCpedia_9761	WNK1
circRNA3567	3	211798799	211799622	+	HSA_CIRCpedia_6893	ERC1
circRNA3568	3	211837842	211845634	+	HSA_CIRCpedia_70510	ERC1
circRNA3569	3	211837842	211856155	+	HSA_CIRCpedia_7033	ERC1
circRNA3572	3	213213416	213214258	-	HSA_CIRCpedia_121897	MICAL3
circRNA3573	3	213225798	213226560	-	HSA_CIRCpedia_35868	MICAL3
circRNA3574	3	215603961	215620359	+	HSA_CIRCpedia_36728	TNRC6B
circRNA3575	3	215607531	215611423	+
circRNA3576	3	215682062	215682733	+	HSA_CIRCpedia_36749	ADSL
circRNA3579	3	216101580	216110154	-
circRNA3583	3	216991618	216997268	+
circRNA3584	3	217172874	217178550	-	HSA_CIRCpedia_36913	TCF20
circRNA3585	3	218391005	218398486	-	HSA_CIRCpedia_121979	EFCAB6
circRNA3588	3	220122846	220133612	+	HSA_CIRCpedia_37046	ATXN10
circRNA3589	3	220131171	220133612	+	HSA_CIRCpedia_37047	ATXN10
circRNA3591	3	221050511	221053161	+	HSA_CIRCpedia_37082	GRAMD4
circRNA3592	4	4654528	4664395	+	HSA_CIRCpedia_132546	COBL
circRNA3595	4	9314131	9317895	+
circRNA3598	4	9532970	9549516	+	HSA_CIRCpedia_59275	ANKIB1
circRNA3601	4	9702199	9706189	-
circRNA3603	4	9803377	9814017	-	HSA_CIRCpedia_68302	FAM133B
circRNA3606	4	10544592	10556911	+	HSA_CIRCpedia_59330	VPS50
circRNA3607	4	10573158	10581890	+	HSA_CIRCpedia_59334	VPS50
circRNA3609	4	11883866	11888476	-	HSA_CIRCpedia_98078	SGCE
circRNA3610	4	12251096	12256695	+	HSA_CIRCpedia_59358	PPP1R9A
circRNA3611	4	12335338	12354338	+	HSA_CIRCpedia_121702	PPP1R9A
circRNA3612	4	12990530	13002755	+	HSA_CIRCpedia_132832	DYNC1I1
circRNA3616	4	16118694	16118963	-	HSA_CIRCpedia_59109	ICA1
circRNA3617	4	16226312	16244020	-	HSA_CIRCpedia_59126	ICA1
circRNA3622	4	26413928	26428604	-	HSA_CIRCpedia_150357	SNX13
circRNA3623	4	26439832	26441630	-	HSA_CIRCpedia_57546	SNX13
circRNA3624	4	26460689	26467157	-	HSA_CIRCpedia_57550	SNX13
circRNA3625	4	26460689	26472374	-
circRNA3627	4	29111072	29122660	+	HSA_CIRCpedia_132423	ITGB8
circRNA3628	4	29120169	29122660	+	HSA_CIRCpedia_121494	ITGB8
circRNA3629	4	30971804	30972481	-	HSA_CIRCpedia_57601	RAPGEF5
circRNA3631	4	31079651	31089118	-	HSA_CIRCpedia_57610	RAPGEF5
circRNA3633	4	31281597	31286657	-
circRNA3635	4	31733884	31743504	+	HSA_CIRCpedia_57643	KLHL7
circRNA3636	4	31738295	31743504	+	HSA_CIRCpedia_57646	KLHL7
circRNA3637	4	31738295	31751991	+	HSA_CIRCpedia_57647	KLHL7
circRNA3638	4	31894060	31905805	+
circRNA3639	4	32364893	32369948	+	HSA_CIRCpedia_97956	SLC25A40
circRNA3642	4	33173001	33186630	-	HSA_CIRCpedia_59164	DMTF1
circRNA3646	4	33604374	33605229	-	HSA_CIRCpedia_121659	GRM3
circRNA3649	4	37655302	37657477	+
circRNA3650	4	37655302	37669717	+	HSA_CIRCpedia_157123	PCLO
circRNA3651	4	38613776	38633707	+
circRNA3653	4	40972379	40984756	-	HSA_CIRCpedia_97921	GNAI1
circRNA3655	4	42960303	42962780	+	HSA_CIRCpedia_59059	MAGI2
circRNA3656	4	43123517	43139278	+	HSA_CIRCpedia_59056	MAGI2
circRNA3659	4	44066495	44077366	+	HSA_CIRCpedia_117617	FAM185A
circRNA3660	4	44389438	44395494	+	HSA_CIRCpedia_56090	ARMC10
circRNA3662	4	44531273	44535505	+
circRNA3665	4	46353390	46357139	-	HSA_CIRCpedia_56168	SRPK2
circRNA3667	4	46632133	46648401	-	HSA_CIRCpedia_56208	PUS7
circRNA3669	4	46742489	46747155	-	HSA_CIRCpedia_98445	ATXN7L1
circRNA3670	4	48578683	48588137	-	HSA_CIRCpedia_56251	COG5
circRNA3671	4	48704339	48707181	+	HSA_CIRCpedia_98466	SLC26A4
circRNA3673	4	49296711	49313570	-
circRNA3674	4	49301307	49313570	-	HSA_CIRCpedia_132934	NRCAM
circRNA3675	4	49310977	49313570	-
circRNA3676	4	49310977	49320365	-	HSA_CIRCpedia_163138	NRCAM
circRNA3679	4	49772199	49773689	+
circRNA3681	4	51107521	51108762	-
circRNA3682	4	55523365	55540041	+	HSA_CIRCpedia_68353	BMT2
circRNA3689	4	56590824	56592689	+	HSA_CIRCpedia_357398	DOCK4
circRNA3691	4	60890693	60891399	+	HSA_CIRCpedia_132497	KIAA0895
circRNA3694	4	61437413	61443523	+	HSA_CIRCpedia_57969	HERPUD2
circRNA3700	4	63963704	63969548	-	HSA_CIRCpedia_97419	AVL9
circRNA3703	4	64608336	64615192	+	HSA_CIRCpedia_121516	PDE1C
circRNA3708	4	66239596	66256563	-	HSA_CIRCpedia_344485	PLEKHA8
circRNA3709	4	66359941	66361235	+	HSA_CIRCpedia_57807	SCRN1
circRNA3713	4	68311492	68324232	-
circRNA3715	4	68469461	68488380	+	HSA_CIRCpedia_57775	HIBADH
circRNA3716	4	68551662	68560460	+	HSA_CIRCpedia_97387	HIBADH
circRNA3718	4	70757605	70759054	+	HSA_CIRCpedia_78032	WSB1
circRNA3719	4	71079897	71085089	+	HSA_CIRCpedia_57725	DFNA5
circRNA3721	4	71185174	71186343	-	HSA_CIRCpedia_121503	MPP6
circRNA3723	4	72001899	72021895	-
circRNA3724	4	72237487	72242846	+
circRNA3725	4	72246245	72253945	+
circRNA3726	4	74448642	74454588	+
circRNA3728	4	74978479	74979840	+	HSA_CIRCpedia_58178	TNS3
circRNA3731	4	77603857	77605697	-
circRNA3733	4	79029284	79039160	+	HSA_CIRCpedia_58059	GLI3
circRNA3734	4	79055800	79059289	+	HSA_CIRCpedia_58055	GLI3
circRNA3735	4	80941814	80957052	-	HSA_CIRCpedia_58045	SUGCT
circRNA3736	4	80950323	80957052	-
circRNA3737	4	80956285	80957052	-	HSA_CIRCpedia_97481	SUGCT
circRNA3738	4	81071966	81081613	-	HSA_CIRCpedia_58025	CDK13
circRNA3739	4	82145519	82155482	+	HSA_CIRCpedia_58011	VPS41
circRNA3748	4	86579656	86598085	-	HSA_CIRCpedia_56439	AASS
circRNA3749	4	86838477	86852440	-	HSA_CIRCpedia_121790	CADPS2
circRNA3751	4	87074314	87087002	-	HSA_CIRCpedia_68357	CADPS2
circRNA3753	4	88023495	88031409	-	HSA_CIRCpedia_348023	WASL
circRNA3754	4	90825943	90826878	-	HSA_CIRCpedia_113628	GRM8
circRNA3756	4	91210728	91213275	-	HSA_CIRCpedia_115683	GRM8
circRNA3757	4	91994460	92013407	+	HSA_CIRCpedia_56493	SND1
circRNA3758	4	93025051	93027805	-	HSA_CIRCpedia_56602	TNPO3
circRNA3763	4	95095031	95110907	+	HSA_CIRCpedia_56725	MKLN1
circRNA3769	4	99217535	99231973	+	HSA_CIRCpedia_157250	NUP205
circRNA3771	4	100677586	100682082	-	HSA_CIRCpedia_56857	PTN
circRNA3773	4	101098387	101109195	-	HSA_CIRCpedia_98728	DGKI
circRNA3774	4	101098387	101111343	-
circRNA3776	4	102029362	102046347	+	HSA_CIRCpedia_374034	TRIM24
circRNA3782	4	102708350	102714264	+	HSA_CIRCpedia_114679	LUC7L2
circRNA3783	4	102708350	102726448	+	HSA_CIRCpedia_56978	LUC7L2
circRNA3784	4	102878497	102880713	-	HSA_CIRCpedia_114680	HIPK2
circRNA3786	4	104604513	104617717	+	HSA_CIRCpedia_98831	AGK
circRNA3787	4	104686055	104687471	-	HSA_CIRCpedia_57116	KIAA1147
circRNA3788	4	104766630	104768732	+
circRNA3789	4	105624590	105625076	+
circRNA3790	4	111297385	111310918	+
circRNA3793	4	112060494	112066196	+	HSA_CIRCpedia_57204	ZNF862
circRNA3795	4	113411365	113425607	-	HSA_CIRCpedia_57230	RHEB
circRNA3796	4	113419210	113425607	-	HSA_CIRCpedia_57234	RHEB
circRNA3799	4	113949315	113960958	+	HSA_CIRCpedia_115694	GALNT11
circRNA3802	4	114135277	114140110	-	HSA_CIRCpedia_57295	KMT2C
circRNA3804	4	114526896	114539539	+	HSA_CIRCpedia_57303	ACTR3B
circRNA3805	4	114538607	114539539	+	HSA_CIRCpedia_57306	ACTR3B
circRNA3806	4	114551822	114561367	+	HSA_CIRCpedia_57308	ACTR3B
circRNA3808	4	116773813	116780658	+	HSA_CIRCpedia_57333	RBM33
circRNA3809	4	116773813	116788390	+	HSA_CIRCpedia_57334	RBM33
circRNA3810	4	117613161	117618567	-	HSA_CIRCpedia_133143	LMBR1
circRNA3811	4	117613161	117620852	-	HSA_CIRCpedia_57352	LMBR1
circRNA3814	4	118046402	118049973	+	HSA_CIRCpedia_57428	DNAJB6
circRNA3815	4	118865488	118873564	-	HSA_CIRCpedia_57474	ESYT2
circRNA3817	5	365332	367712	-	HSA_CIRCpedia_51456	CNOT6
circRNA3820	5	937312	937562	+	HSA_CIRCpedia_153677	RNF130
circRNA3822	5	1991950	2008642	-
circRNA3823	5	2007946	2008642	-	HSA_CIRCpedia_51345	ZNF354C
circRNA3824	5	4047894	4049794	+
circRNA3825	5	5658170	5660616	-	HSA_CIRCpedia_25100	MYO9B
circRNA3829	5	9379617	9381477	+
circRNA3834	5	10424454	10426577	+
circRNA3835	5	10424454	10436999	+	HSA_CIRCpedia_86541	CACNA1A
circRNA3836	5	10426417	10429522	+
circRNA3837	5	10581528	10583859	-	HSA_CIRCpedia_24869	NFIX
circRNA3839	5	11532792	11535506	+	HSA_CIRCpedia_86209	ZNF317
circRNA3841	5	11997745	11999172	+	HSA_CIRCpedia_86213	ZNF266
circRNA3846	5	12394220	12403848	-	HSA_CIRCpedia_86307	DNMT1
circRNA3848	5	12461716	12463260	+
circRNA3850	5	12867760	12868058	+	HSA_CIRCpedia_24618	QTRT1
circRNA3851	5	13466449	13466640	-
circRNA3853	5	13856978	13857529	-	HSA_CIRCpedia_26822	INSR
circRNA3854	5	16180656	16184258	-
circRNA3857	5	16276759	16277104	-	HSA_CIRCpedia_26653	SAFB
circRNA3858	5	16300427	16303726	+	HSA_CIRCpedia_85998	SAFB2
circRNA3859	5	16300427	16306680	+
circRNA3863	5	18143429	18145081	-
circRNA3865	5	19005401	19005669	-
circRNA3866	5	19169711	19170079	+	HSA_CIRCpedia_50145	KIF3A
circRNA3867	5	19169711	19186266	+	HSA_CIRCpedia_101639	KIF3A
circRNA3868	5	19209169	19210596	+	HSA_CIRCpedia_136892	KIF3A
circRNA3869	5	19209169	19226848	+	HSA_CIRCpedia_123681	KIF3A
circRNA3870	5	19210422	19225570	+
circRNA3872	5	19345180	19360806	-
circRNA3874	5	19746130	19747378	+	HSA_CIRCpedia_50137	P4HA2
circRNA3877	5	20516386	20530258	+
circRNA3878	5	20787135	20802844	-
circRNA3880	5	21930820	21945380	+
circRNA3881	5	23356559	23359010	-	HSA_CIRCpedia_356852	SLC12A2
circRNA3882	5	23356559	23365897	-	HSA_CIRCpedia_50033	SLC12A2
circRNA3883	5	23358702	23365897	-	HSA_CIRCpedia_50032	SLC12A2
circRNA3884	5	23377338	23379191	-	HSA_CIRCpedia_50028	SLC12A2
circRNA3889	5	24654219	24655139	-	HSA_CIRCpedia_50007	LMNB1
circRNA3890	5	26536838	26537093	+	HSA_CIRCpedia_49976	ZNF608
circRNA3891	5	27831028	27832892	+	HSA_CIRCpedia_49953	CEP120
circRNA3892	5	27831028	27837378	+
circRNA3893	5	31873577	31878007	-
circRNA3895	5	32149810	32161322	-	HSA_CIRCpedia_173854	DMXL1
circRNA3898	5	36154476	36167405	+	HSA_CIRCpedia_51269	NSD1
circRNA3899	5	36162414	36167405	+	HSA_CIRCpedia_158836	NSD1
circRNA3902	5	40702966	40703876	+	HSA_CIRCpedia_26820	PALM
circRNA3904	5	41864609	41868433	-
circRNA3905	5	42007108	42013382	+	HSA_CIRCpedia_50166	HSPA4
circRNA3907	5	43558304	43576392	+
circRNA3912	5	44403074	44410907	+
circRNA3914	5	44946024	44962691	+	HSA_CIRCpedia_50314	SMAD5
circRNA3918	5	46812315	46815135	-	HSA_CIRCpedia_50348	FAM13B
circRNA3919	5	46834406	46841952	-	HSA_CIRCpedia_50353	FAM13B
circRNA3921	5	47015801	47019057	-	HSA_CIRCpedia_101774	CDC23
circRNA3922	5	47018160	47019057	-	HSA_CIRCpedia_363369	CDC23
circRNA3923	5	47194451	47196448	+
circRNA3924	5	47748835	47763582	-	HSA_CIRCpedia_101833	SIL1
circRNA3928	5	48205560	48215724	+	HSA_CIRCpedia_50481	UBE2D2
circRNA3929	5	48449074	48456725	-	HSA_CIRCpedia_50490	NRG2
circRNA3930	5	48768495	48780309	+
circRNA3931	5	50421557	50426104	+	HSA_CIRCpedia_101916	RNF14
circRNA3932	5	50790185	50793863	+
circRNA3933	5	51316656	51328883	+	HSA_CIRCpedia_50574	ARHGAP26
circRNA3934	5	51316656	51335840	+	HSA_CIRCpedia_147311	ARHGAP26
circRNA3936	5	51748477	51753266	-	HSA_CIRCpedia_50603	NR3C1
circRNA3937	5	52657220	52665183	-
circRNA3938	5	52660252	52665183	-
[truncated: 511 more rows]
