# Supplementary material for: Novel circRNA discovery in sheep shows evidence of high backsplice junction conservation
Source: Sci Rep. 2021 Jan 11;11:427. doi: 10.1038/s41598-020-79781-2 (PMC7801505; doi:10.1038/s41598-020-79781-2)
Supplement: Supplementary file 2 — Supplementary Data S2. [file 41598_2020_79781_MOESM2_ESM.txt]

Name	Chr	Start	End	Strand	CIRCpedia	Human_Gene
circRNA9	1	1498202	1506425	+	HSA_CIRCpedia_40245	NDUFA10
circRNA10	1	1961050	1966826	+
circRNA11	1	1961234	1966826	+
circRNA14	1	1966589	1967960	+
circRNA15	1	2697912	2699760	-
circRNA17	1	3180868	3182500	-	HSA_CIRCpedia_94003	LRRFIP1
circRNA18	1	3180868	3183679	-	HSA_CIRCpedia_117124	LRRFIP1
circRNA19	1	3182421	3183679	-
circRNA22	1	3203874	3207920	-
circRNA35	1	7615012	7617855	-	HSA_CIRCpedia_40059	INPP5D
circRNA36	1	7916983	7921293	-
circRNA39	1	7940833	7941569	-
circRNA40	1	7940833	7945597	-	HSA_CIRCpedia_153330	GIGYF2
circRNA43	1	9809642	9817394	-	HSA_CIRCpedia_351163	AC114490.2
circRNA44	1	9809642	9827780	-	HSA_CIRCpedia_165515	AC114490.2
circRNA45	1	9812723	9817394	-
circRNA50	1	10099323	10102102	+	HSA_CIRCpedia_31526	ZMYM4
circRNA51	1	10099323	10103955	+
circRNA54	1	10145930	10158759	+	HSA_CIRCpedia_31558	ZMYM4
circRNA56	1	10156937	10158759	+	HSA_CIRCpedia_31559	ZMYM4
circRNA58	1	10237507	10240349	-	HSA_CIRCpedia_31570	KIAA0319L
circRNA62	1	10666548	10678568	+
circRNA68	1	13682830	13700534	+	HSA_CIRCpedia_31717	MACF1
circRNA71	1	14248891	14252957	-	HSA_CIRCpedia_31795	TRIT1
circRNA74	1	14448404	14455020	-	HSA_CIRCpedia_31804	PPT1
circRNA75	1	14545130	14548762	+	HSA_CIRCpedia_31810	RLF
circRNA76	1	15358666	15362832	-	HSA_CIRCpedia_31875	SCMH1
circRNA77	1	15441209	15448343	-	HSA_CIRCpedia_31887	SCMH1
circRNA81	1	16571864	16584135	-	HSA_CIRCpedia_31911	FOXJ3
circRNA83	1	16813701	16817040	+
circRNA84	1	16813701	16833182	+	HSA_CIRCpedia_124902	CCDC30
circRNA86	1	16831640	16833182	+
circRNA87	1	16831640	16843366	+
circRNA88	1	16831640	16848573	+
circRNA90	1	17013189	17013896	-
circRNA91	1	18731199	18742496	-	HSA_CIRCpedia_32020	ERI3
circRNA96	1	20033539	20034896	-	HSA_CIRCpedia_32100	GPBP1L1
circRNA101	1	20207669	20211235	+	HSA_CIRCpedia_32114	MAST2
circRNA105	1	22642574	22647911	-	HSA_CIRCpedia_114827	SPATA6
circRNA110	1	25602586	25603339	-	HSA_CIRCpedia_32268	EPS15
circRNA112	1	25641110	25648320	-	HSA_CIRCpedia_32271	EPS15
circRNA113	1	25641110	25659869	-	HSA_CIRCpedia_108391	EPS15
circRNA115	1	25659810	25672166	-	HSA_CIRCpedia_108397	EPS15
circRNA119	1	26008411	26012250	-	HSA_CIRCpedia_139452	NRDC
circRNA126	1	26614818	26615935	-	HSA_CIRCpedia_108464	ZCCHC11
circRNA127	1	26614818	26630962	-	HSA_CIRCpedia_139467	ZCCHC11
circRNA131	1	26641132	26654915	-
circRNA132	1	26647883	26648398	-
circRNA133	1	26654789	26661858	-	HSA_CIRCpedia_32357	ZCCHC11
circRNA134	1	26679388	26693114	-	HSA_CIRCpedia_69090	ZCCHC11
circRNA137	1	26948979	26949733	+	HSA_CIRCpedia_32365	ZYG11B
circRNA143	1	28085669	28097365	-	HSA_CIRCpedia_32455	NDC1
circRNA155	1	30977125	30993764	+	HSA_CIRCpedia_139512	PRKAA2
circRNA156	1	30990034	30993764	+	HSA_CIRCpedia_108580	PRKAA2
circRNA157	1	33005262	33023138	-
circRNA158	1	33138687	33142496	-	HSA_CIRCpedia_108586	MYSM1
circRNA161	1	33154750	33161143	-
circRNA164	1	33834229	33853171	+	HSA_CIRCpedia_32553	FGGY
circRNA169	1	36599484	36607647	-	HSA_CIRCpedia_69099	TM2D1
circRNA176	1	37639356	37640194	-	HSA_CIRCpedia_148561	DOCK7
circRNA177	1	37804877	37809648	+	HSA_CIRCpedia_32687	ATG4C
circRNA180	1	38436358	38444000	+	HSA_CIRCpedia_32703	ALG6
circRNA188	1	40069533	40079204	-	HSA_CIRCpedia_108670	JAK1
circRNA189	1	41110999	41115896	+	HSA_CIRCpedia_32788	PDE4B
circRNA194	1	41895853	41915017	+	HSA_CIRCpedia_116911	SGIP1
circRNA198	1	42226939	42243861	+
circRNA199	1	42231784	42243861	+	HSA_CIRCpedia_69115	MIER1
circRNA200	1	42231784	42247468	+	HSA_CIRCpedia_32822	MIER1
circRNA201	1	42241354	42247468	+	HSA_CIRCpedia_32825	MIER1
circRNA205	1	45580115	45596890	-	HSA_CIRCpedia_159809	LRRC40
circRNA207	1	45603360	45610389	-	HSA_CIRCpedia_139614	LRRC40
circRNA211	1	45635308	45648419	+	HSA_CIRCpedia_32849	SRSF11
circRNA214	1	45692295	45709120	-	HSA_CIRCpedia_32866	ANKRD13C
circRNA217	1	51399303	51399661	+	HSA_CIRCpedia_32900	RABGGTB
circRNA218	1	51773619	51774636	+
circRNA221	1	53399483	53407084	-	HSA_CIRCpedia_32911	ZZZ3
circRNA224	1	53406035	53412712	-	HSA_CIRCpedia_113880	ZZZ3
circRNA225	1	53409058	53412712	-	HSA_CIRCpedia_69125	ZZZ3
circRNA226	1	53454943	53463434	-	HSA_CIRCpedia_32922	ZZZ3
circRNA231	1	53631816	53643591	+	HSA_CIRCpedia_32948	MIGA1
circRNA234	1	54482409	54482917	+
circRNA237	1	60586946	60591172	+	HSA_CIRCpedia_159845	PRKACB
circRNA249	1	65398206	65399109	+	HSA_CIRCpedia_33092	PKN2
circRNA253	1	65552427	65559117	-	HSA_CIRCpedia_139736	KYAT3
circRNA255	1	65975601	65976237	-
circRNA257	1	66436148	66442162	+
circRNA258	1	66437170	66442162	+
circRNA259	1	66441368	66442162	+
circRNA263	1	67570115	67574647	-
circRNA266	1	68339883	68342935	-
circRNA269	1	68783215	68797388	+	HSA_CIRCpedia_33162	RPAP2
circRNA271	1	69018412	69027516	-	HSA_CIRCpedia_33172	EVI5
circRNA274	1	69038143	69043818	-
circRNA280	1	69584645	69586754	+
circRNA281	1	69624337	69626357	+
circRNA282	1	69678196	69678654	+	HSA_CIRCpedia_344706	CCDC18
circRNA284	1	69877505	69879750	+	HSA_CIRCpedia_108890	FNBP1L
circRNA289	1	70765518	70778331	+	HSA_CIRCpedia_154226	ABCD3
circRNA294	1	76546330	76554359	+	HSA_CIRCpedia_26975	SLC35A3
circRNA296	1	76602590	76605509	+	HSA_CIRCpedia_26984	AC118553.2
circRNA299	1	76666231	76673481	+
circRNA302	1	76669515	76680556	+	HSA_CIRCpedia_125092	TRMT13
circRNA303	1	76672816	76680556	+	HSA_CIRCpedia_125093	TRMT13
circRNA304	1	76740703	76743243	-	HSA_CIRCpedia_27001	DBT
circRNA305	1	76776092	76783541	+
circRNA308	1	76781940	76783541	+
circRNA309	1	76792918	76798785	+
circRNA311	1	77413127	77421654	+	HSA_CIRCpedia_27035	SLC30A7
circRNA313	1	80200542	80200926	+
circRNA314	1	84271863	84290811	-	HSA_CIRCpedia_27148	VAV3
circRNA316	1	84470252	84474647	-
circRNA317	1	84827193	84839279	-
circRNA318	1	85124293	85136236	+
circRNA319	1	85124293	85142136	+
circRNA322	1	85298194	85300901	+
circRNA331	1	87366059	87367443	+	HSA_CIRCpedia_27264	CD53
circRNA332	1	87366059	87370187	+
circRNA335	1	87624644	87633403	+	HSA_CIRCpedia_27269	CEPT1
circRNA342	1	89183748	89187286	+	HSA_CIRCpedia_27343	CAPZA1
circRNA343	1	89183748	89190578	+
circRNA345	1	89452527	89454564	-	HSA_CIRCpedia_27349	SLC16A1
circRNA348	1	90157522	90165533	-
circRNA353	1	90229536	90230374	-	HSA_CIRCpedia_27394	RSBN1
circRNA356	1	90395983	90406537	+	HSA_CIRCpedia_27410	HIPK1
circRNA359	1	90952205	90953166	-	HSA_CIRCpedia_27423	TRIM33
circRNA361	1	92510826	92515353	+
circRNA363	1	93023396	93031079	-
circRNA367	1	93041902	93042198	-	HSA_CIRCpedia_27464	CD58
circRNA375	1	95772635	95772892	-	HSA_CIRCpedia_27528	WARS2
circRNA379	1	96512582	96526909	-	HSA_CIRCpedia_109184	NOTCH2
circRNA385	1	97347178	97348117	+
circRNA386	1	98008799	98009559	+
circRNA387	1	98024104	98036247	+
circRNA390	1	98150552	98167519	-	HSA_CIRCpedia_27734	RNF115
circRNA398	1	99391645	99396387	+	HSA_CIRCpedia_27835	RPRD2
circRNA400	1	99640417	99641951	-
circRNA402	1	99684049	99686570	-	HSA_CIRCpedia_27858	ARNT
circRNA405	1	99991602	99992610	-	HSA_CIRCpedia_69203	VPS72
circRNA406	1	99992875	99996032	-
circRNA407	1	100122248	100123024	-
circRNA409	1	100132974	100133910	-	HSA_CIRCpedia_27959	PI4KB
circRNA410	1	100282087	100283344	-	HSA_CIRCpedia_27981	POGZ
circRNA413	1	100500110	100507144	+	HSA_CIRCpedia_27993	SNX27
circRNA414	1	100500110	100514492	+	HSA_CIRCpedia_27994	SNX27
circRNA415	1	100503996	100514492	+
circRNA420	1	103050314	103054371	-	HSA_CIRCpedia_109538	TPM3
circRNA421	1	103099244	103100901	+	HSA_CIRCpedia_159963	UBAP2L
circRNA425	1	103244300	103246875	+
circRNA428	1	104120524	104120992	-	HSA_CIRCpedia_28172	ASH1L
circRNA432	1	104184254	104201083	-	HSA_CIRCpedia_28186	ASH1L
circRNA435	1	104255539	104256059	-	HSA_CIRCpedia_28191	ASH1L
circRNA436	1	104255539	104270542	-
circRNA442	1	104458021	104458727	-
circRNA449	1	106603365	106605947	-
circRNA453	1	106603365	106616184	-
circRNA454	1	106615416	106616184	-
circRNA457	1	106629499	106634027	-
circRNA458	1	106673333	106674964	-
circRNA460	1	107913334	107915373	-
circRNA462	1	108165809	108166229	+
circRNA465	1	109852275	109856806	-
circRNA467	1	109863408	109871676	-
circRNA470	1	110286793	110287073	+
circRNA471	1	111240397	111246346	+	HSA_CIRCpedia_28481	ATF6
circRNA472	1	111311815	111319878	+	HSA_CIRCpedia_109939	ATF6
circRNA481	1	113098397	113113615	+
circRNA483	1	115823205	115826204	-
circRNA485	1	115833616	115837012	-	HSA_CIRCpedia_28543	ALDH9A1
circRNA486	1	115876797	115880229	-
circRNA493	1	117931171	117932461	+
circRNA494	1	117931171	117937300	+
circRNA495	1	117931171	117942098	+
circRNA497	1	118271905	118285448	+	HSA_CIRCpedia_28588	DCAF6
circRNA500	1	118317445	118336301	+	HSA_CIRCpedia_109975	DCAF6
circRNA503	1	118380002	118391396	+	HSA_CIRCpedia_28611	DCAF6
circRNA505	1	118382022	118391396	+	HSA_CIRCpedia_28612	DCAF6
circRNA508	1	118519716	118532433	+	HSA_CIRCpedia_109983	TIPRL
circRNA511	1	120056676	120060109	-	HSA_CIRCpedia_35319	ITSN1
circRNA516	1	120290672	120294239	+	HSA_CIRCpedia_96506	TMEM50B
circRNA520	1	120431723	120436223	-	HSA_CIRCpedia_35266	IFNAR1
circRNA525	1	121130888	121133482	+
circRNA526	1	121139453	121140625	+
circRNA532	1	121414438	121415091	+
circRNA538	1	122520750	122521723	+	HSA_CIRCpedia_35191	TIAM1
circRNA541	1	122636942	122639004	+	HSA_CIRCpedia_354254	TIAM1
circRNA552	1	128542345	128545046	+	HSA_CIRCpedia_35131	APP
circRNA554	1	128618521	128628562	+	HSA_CIRCpedia_35124	APP
circRNA558	1	139573477	139580855	-	HSA_CIRCpedia_116152	USP25
circRNA561	1	139633065	139637907	-
circRNA565	1	139680387	139699574	-	HSA_CIRCpedia_35062	USP25
circRNA567	1	139695353	139699574	-	HSA_CIRCpedia_35061	USP25
circRNA568	1	139714202	139714605	-
circRNA572	1	147814766	147824009	-	HSA_CIRCpedia_46806	GBE1
circRNA574	1	156816070	156826664	+	HSA_CIRCpedia_46836	ARL13B
circRNA579	1	161534723	161546008	+
circRNA580	1	161534723	161547044	+
circRNA583	1	161564716	161568457	+
circRNA589	1	163132367	163150885	-	HSA_CIRCpedia_138581	TOMM70
circRNA591	1	163137798	163150885	-	HSA_CIRCpedia_42805	TOMM70
circRNA592	1	163145481	163148256	-
circRNA593	1	163145481	163150885	-	HSA_CIRCpedia_42806	TOMM70
circRNA594	1	164158817	164159690	-
circRNA596	1	164228620	164231566	-
circRNA597	1	164276488	164280782	-
circRNA610	1	168728037	168741499	-	HSA_CIRCpedia_42888	CBLB
circRNA615	1	170824172	170830202	+	HSA_CIRCpedia_42907	BBX
circRNA619	1	171771586	171774855	-
circRNA620	1	171771586	171776549	-
circRNA624	1	171863910	171870213	+
circRNA626	1	171888323	171891143	+	HSA_CIRCpedia_159410	DZIP3
circRNA628	1	175127990	175128957	+
circRNA630	1	175591876	175594888	-
circRNA631	1	175591876	175599210	-
circRNA632	1	175594853	175599210	-
circRNA634	1	175598887	175605120	-
circRNA636	1	175997510	175998213	-
circRNA640	1	176621115	176630438	+	HSA_CIRCpedia_42974	SIDT1
circRNA642	1	176667447	176671264	+
circRNA643	1	176675084	176675945	+
circRNA645	1	176771244	176772283	-
circRNA648	1	177021265	177037912	-
circRNA653	1	182463315	182476601	+	HSA_CIRCpedia_151079	ARHGAP31
circRNA661	1	183719832	183720292	+
circRNA665	1	184415454	184417841	-	HSA_CIRCpedia_178577	HCLS1
circRNA666	1	184442131	184452660	-	HSA_CIRCpedia_43149	GOLGB1
circRNA674	1	184587644	184599253	+	HSA_CIRCpedia_148120	EAF2
circRNA679	1	185152882	185158067	-	HSA_CIRCpedia_43173	KPNA1
circRNA681	1	185162890	185168489	-	HSA_CIRCpedia_105337	KPNA1
circRNA684	1	185166052	185178644	-	HSA_CIRCpedia_105338	KPNA1
circRNA685	1	185173445	185178644	-	HSA_CIRCpedia_365214	KPNA1
circRNA688	1	185427283	185440201	+
circRNA694	1	186607487	186608473	-	HSA_CIRCpedia_43264	CCDC14
circRNA695	1	187323139	187324888	+	HSA_CIRCpedia_105401	KALRN
circRNA697	1	187427285	187433602	+	HSA_CIRCpedia_105402	UMPS
circRNA700	1	187994266	187995709	-	HSA_CIRCpedia_43330	ZNF148
circRNA703	1	188034610	188044591	-	HSA_CIRCpedia_43338	ZNF148
circRNA705	1	188044455	188056039	-	HSA_CIRCpedia_43340	ZNF148
circRNA711	1	188170237	188178300	-	HSA_CIRCpedia_175945	SNX4
circRNA713	1	188186151	188204759	-	HSA_CIRCpedia_105419	SNX4
circRNA714	1	188198018	188198893	-	HSA_CIRCpedia_43348	SNX4
circRNA715	1	188198018	188204759	-	HSA_CIRCpedia_43349	SNX4
circRNA717	1	188517557	188520904	-	HSA_CIRCpedia_45148	LRCH3
circRNA718	1	188517557	188535534	-
circRNA721	1	188530359	188535534	-	HSA_CIRCpedia_106352	LRCH3
circRNA722	1	188534951	188535534	-	HSA_CIRCpedia_106353	LRCH3
circRNA726	1	188922008	188922994	-	HSA_CIRCpedia_106281	TFRC
circRNA730	1	188934052	188935572	-	HSA_CIRCpedia_45016	TFRC
circRNA732	1	189104748	189113602	-	HSA_CIRCpedia_45021	PCYT1A
circRNA734	1	189213359	189216890	-	HSA_CIRCpedia_45036	UBXN7
circRNA737	1	189556628	189560278	+	HSA_CIRCpedia_177453	PAK2
circRNA739	1	189559635	189564152	+	HSA_CIRCpedia_373834	PAK2
circRNA741	1	189561734	189564152	+	HSA_CIRCpedia_45056	PAK2
circRNA744	1	189620218	189626912	+	HSA_CIRCpedia_45062	SENP5
circRNA745	1	189821879	189839939	-	HSA_CIRCpedia_45082	DLG1
circRNA746	1	189834790	189839939	-	HSA_CIRCpedia_45087	DLG1
circRNA747	1	190472183	190482532	+	HSA_CIRCpedia_44965	ACAP2
circRNA749	1	190509720	190521280	+	HSA_CIRCpedia_124752	ACAP2
circRNA750	1	190509720	190528215	+	HSA_CIRCpedia_106261	ACAP2
circRNA751	1	190512479	190521280	+	HSA_CIRCpedia_170151	ACAP2
circRNA752	1	190512479	190528215	+
circRNA754	1	190533837	190543438	+	HSA_CIRCpedia_106258	ACAP2
circRNA755	1	190553177	190557851	+	HSA_CIRCpedia_44953	ACAP2
circRNA763	1	194229121	194241370	-	HSA_CIRCpedia_106214	CCDC50
circRNA764	1	194254889	194269065	-	HSA_CIRCpedia_44903	CCDC50
circRNA765	1	194264754	194269065	-	HSA_CIRCpedia_44902	CCDC50
circRNA785	1	200611420	200612516	-	HSA_CIRCpedia_375863	VPS8
circRNA787	1	201184835	201185900	-	HSA_CIRCpedia_44711	AP2M1
circRNA791	1	201490978	201494493	+	HSA_CIRCpedia_44686	AC131160.1
circRNA794	1	201601800	201610719	-	HSA_CIRCpedia_44623	YEATS2
circRNA795	1	201678370	201684484	-	HSA_CIRCpedia_106036	KLHL24
circRNA796	1	201695023	201698776	-	HSA_CIRCpedia_44615	KLHL24
circRNA801	1	202108556	202109962	+	HSA_CIRCpedia_44603	MCF2L2
circRNA804	1	202222302	202234701	+
circRNA805	1	202285897	202289728	+	HSA_CIRCpedia_44588	DCUN1D1
circRNA806	1	202285897	202299910	+	HSA_CIRCpedia_44587	DCUN1D1
circRNA812	1	205555299	205557354	-	HSA_CIRCpedia_44563	USP13
circRNA813	1	205555299	205560151	-	HSA_CIRCpedia_44561	USP13
circRNA814	1	205555299	205565094	-	HSA_CIRCpedia_44559	USP13
circRNA815	1	205557188	205560151	-	HSA_CIRCpedia_159547	USP13
circRNA817	1	205729107	205729879	-
circRNA821	1	206076626	206086700	-	HSA_CIRCpedia_124700	PIK3CA
circRNA845	1	215264132	215266610	+	HSA_CIRCpedia_44334	PHC3
circRNA846	1	215264132	215273300	+	HSA_CIRCpedia_44331	PHC3
circRNA847	1	215266512	215273300	+	HSA_CIRCpedia_44330	PHC3
circRNA849	1	215433361	215441214	-	HSA_CIRCpedia_138926	SEC62
circRNA856	1	224228004	224236526	-
circRNA860	1	225096748	225098779	-
circRNA862	1	225140428	225157984	+	HSA_CIRCpedia_151102	IFT80
circRNA863	1	225435201	225440129	+
circRNA867	1	227483301	227490417	-
circRNA871	1	229860341	229873470	-	HSA_CIRCpedia_44137	GMPS
circRNA872	1	229869756	229873470	-	HSA_CIRCpedia_44136	GMPS
circRNA876	1	231479161	231484162	+
circRNA878	1	233485795	233496948	-	HSA_CIRCpedia_44074	MBNL1
circRNA880	1	233572252	233576366	-
circRNA881	1	233611507	233612497	-	HSA_CIRCpedia_44069	MBNL1
circRNA888	1	236279102	236290908	-
circRNA889	1	236290815	236308668	-	HSA_CIRCpedia_43999	RNF13
circRNA892	1	237057199	237072012	-	HSA_CIRCpedia_176731	HPS3
circRNA893	1	237058174	237072012	-
circRNA894	1	237063521	237072012	-
circRNA897	1	237079355	237083262	-
circRNA898	1	237079355	237084555	-	HSA_CIRCpedia_105822	HPS3
circRNA906	1	244523267	244533179	+
circRNA907	1	244634124	244637470	+
circRNA909	1	244642437	244651165	+	HSA_CIRCpedia_138826	XRN1
circRNA913	1	244894036	244907791	+
circRNA914	1	245001494	245008822	+	HSA_CIRCpedia_43866	TFDP2
circRNA915	1	245008775	245022753	+
circRNA917	1	245392495	245396562	-	HSA_CIRCpedia_43850	RASA2
circRNA918	1	245451859	245466240	-	HSA_CIRCpedia_43837	RASA2
circRNA922	1	248490907	248498309	+	HSA_CIRCpedia_138782	PIK3CB
circRNA925	1	248615954	248622579	+	HSA_CIRCpedia_43787	CEP70
circRNA926	1	248616019	248622579	+	HSA_CIRCpedia_105738	CEP70
circRNA927	1	248621748	248622579	+	HSA_CIRCpedia_105737	CEP70
circRNA933	1	248957688	248966735	-	HSA_CIRCpedia_154002	ARMC8
circRNA936	1	249021032	249023524	+	HSA_CIRCpedia_115069	DBR1
circRNA939	1	250318430	250318673	-	HSA_CIRCpedia_105721	NCK1
circRNA940	1	250790283	250808597	+	HSA_CIRCpedia_124595	STAG1
circRNA942	1	250864453	250881732	+	HSA_CIRCpedia_105709	STAG1
circRNA946	1	252838373	252838809	-
circRNA950	1	252897910	252900416	-	HSA_CIRCpedia_43661	CEP63
circRNA952	1	253598994	253608850	-
circRNA959	1	253914722	253924798	-	HSA_CIRCpedia_173690	CDV3
circRNA960	1	255011306	255014281	-	HSA_CIRCpedia_105643	UBA5
circRNA962	1	255045091	255047468	+	HSA_CIRCpedia_373811	ACAD11
circRNA963	1	255045091	255062174	+	HSA_CIRCpedia_43594	ACAD11
circRNA965	1	255217905	255218585	-
circRNA969	1	255264012	255265799	-
circRNA970	1	255268561	255275458	-
circRNA971	1	255271630	255275458	-
circRNA973	1	256987113	256988552	-	HSA_CIRCpedia_170040	ATP2C1
circRNA977	1	257055202	257066775	-	HSA_CIRCpedia_43539	ATP2C1
circRNA979	1	257065284	257066775	-
circRNA980	1	257065284	257068039	-
circRNA984	1	257418783	257427552	-	HSA_CIRCpedia_157541	BRWD1
circRNA988	1	257450255	257468617	-
circRNA992	1	257460247	257471383	-	HSA_CIRCpedia_153038	BRWD1
circRNA993	1	257467184	257468617	-	HSA_CIRCpedia_133819	BRWD1
circRNA994	1	257467184	257471383	-	HSA_CIRCpedia_35557	BRWD1
circRNA1006	1	262756830	262768977	-
circRNA1008	1	262887012	262887497	-
circRNA1009	1	264099360	264102594	-	HSA_CIRCpedia_153047	MCM3AP
circRNA1011	1	264104757	264112799	-
circRNA1013	1	264291077	264298123	+	HSA_CIRCpedia_35792	DIP2A
circRNA1014	1	264471127	264472351	+	HSA_CIRCpedia_35812	PRMT2
circRNA1019	1	266535408	266536303	+	HSA_CIRCpedia_35360	DOPEY2
circRNA1026	1	266607404	266617110	+	HSA_CIRCpedia_35381	DOPEY2
circRNA1029	1	266664706	266668600	+
circRNA1030	1	266664718	266668600	+
circRNA1031	1	266672011	266676940	+	HSA_CIRCpedia_372002	MORC3
circRNA1034	1	267245545	267247544	-	HSA_CIRCpedia_35432	HLCS
circRNA1037	1	267373274	267381501	+	HSA_CIRCpedia_145648	TTC3
circRNA1042	1	267395678	267408969	+	HSA_CIRCpedia_35443	TTC3
circRNA1043	1	267421116	267424249	+
circRNA1046	1	267645600	267648621	+
circRNA1047	1	267647687	267648621	+
circRNA1049	1	267701384	267708796	+	HSA_CIRCpedia_35480	DYRK1A
circRNA1050	1	267701384	267720948	+	HSA_CIRCpedia_35483	DYRK1A
circRNA1051	1	267716114	267732487	+	HSA_CIRCpedia_35489	DYRK1A
circRNA1053	1	267728440	267732487	+	HSA_CIRCpedia_96593	DYRK1A
circRNA1062	1	271322684	271339914	+	HSA_CIRCpedia_349997	OXNAD1
circRNA1064	1	271424990	271441369	-	HSA_CIRCpedia_44290	RFTN1
circRNA1067	1	271530462	271539590	-
circRNA1069	1	272079589	272082036	+	HSA_CIRCpedia_169864	PLCL2
circRNA1070	1	272079589	272089777	+	HSA_CIRCpedia_44378	PLCL2
circRNA1072	1	272400409	272420084	-	HSA_CIRCpedia_44476	TBC1D5
circRNA1074	1	272441840	272444770	-	HSA_CIRCpedia_44479	TBC1D5
circRNA1078	1	273591055	273596954	-	HSA_CIRCpedia_44740	SATB1
circRNA1083	1	275396046	275401935	+	HSA_CIRCpedia_169872	KAT2B
circRNA1085	1	275400365	275401935	+
circRNA1086	1	275558042	275561539	-	HSA_CIRCpedia_170734	ZNF596
circRNA1087	1	275559317	275561539	-
circRNA1091	10	2691122	2705524	+	HSA_CIRCpedia_11004	DIAPH3
circRNA1094	10	11491039	11496390	-
circRNA1097	10	11535094	11536868	-	HSA_CIRCpedia_10689	ELF1
circRNA1105	10	11869653	11879493	+	HSA_CIRCpedia_10712	NAA16
circRNA1106	10	11905053	11911441	+
circRNA1109	10	12049087	12050436	-
circRNA1114	10	12293512	12310305	-	HSA_CIRCpedia_364967	VWA8
circRNA1121	10	12693805	12702649	+	HSA_CIRCpedia_118818	DGKH
circRNA1122	10	12698719	12702649	+	HSA_CIRCpedia_69996	DGKH
circRNA1127	10	12787011	12802458	+
circRNA1132	10	13458630	13465496	-
circRNA1135	10	13458649	13465491	-
circRNA1136	10	13458649	13465496	-	HSA_CIRCpedia_151520	EPSTI1
circRNA1138	10	13459544	13465496	-
circRNA1144	10	15660917	15670564	+	HSA_CIRCpedia_10792	GTF2F2
circRNA1145	10	15911337	15913662	+	HSA_CIRCpedia_70028	SLC25A30
circRNA1148	10	15915753	15919591	+	HSA_CIRCpedia_10801	SLC25A30
circRNA1152	10	15918722	15924546	+
circRNA1153	10	15953934	15955727	+
circRNA1154	10	15954020	15955727	+
circRNA1159	10	15981374	15988017	+
circRNA1160	10	15981374	15994209	+	HSA_CIRCpedia_70037	COG3
circRNA1164	10	16453871	16461022	-	HSA_CIRCpedia_117996	ZC3H13
circRNA1165	10	16453871	16470676	-	HSA_CIRCpedia_113035	ZC3H13
circRNA1175	10	17091323	17092980	-
circRNA1179	10	18383482	18388421	+
circRNA1180	10	18383482	18392390	+
circRNA1183	10	18496213	18508838	+	HSA_CIRCpedia_126839	RB1
circRNA1184	10	18552840	18554603	+
circRNA1187	10	19062376	19082282	+	HSA_CIRCpedia_10850	FNDC3A
circRNA1190	10	19352890	19366312	+
circRNA1193	10	19447573	19448600	-
circRNA1197	10	19795098	19797596	-
circRNA1200	10	20230395	20238376	+
circRNA1201	10	20230400	20238376	+
circRNA1204	10	20945844	20946739	+	HSA_CIRCpedia_10914	FAM124A
circRNA1207	10	21820405	21830045	-	HSA_CIRCpedia_166631	NEK3
circRNA1209	10	22093248	22104968	+	HSA_CIRCpedia_126868	AL137058.2
circRNA1213	10	23486091	23486683	-
circRNA1215	10	24925277	24929021	-	HSA_CIRCpedia_69945	EXOSC8
circRNA1220	10	26428191	26441967	-	HSA_CIRCpedia_126731	NBEA
circRNA1222	10	26588680	26592574	-	HSA_CIRCpedia_10595	NBEA
circRNA1223	10	28577657	28578297	-
circRNA1224	10	28617803	28621459	-	HSA_CIRCpedia_10586	PDS5B
circRNA1225	10	28638253	28651716	-	HSA_CIRCpedia_10580	PDS5B
circRNA1226	10	28929506	28931388	+
circRNA1227	10	28988124	28990004	-
circRNA1229	10	29028873	29029476	-	HSA_CIRCpedia_160916	FRY
circRNA1230	10	29059910	29060791	-
circRNA1234	10	29910092	29916863	-
circRNA1240	10	32069425	32082138	-	HSA_CIRCpedia_10485	PAN3
circRNA1242	10	32078221	32082138	-	HSA_CIRCpedia_10482	PAN3
circRNA1244	10	32079324	32082138	-
circRNA1246	10	32152738	32155578	-	HSA_CIRCpedia_10462	PAN3
circRNA1248	10	32915490	32923386	+	HSA_CIRCpedia_69876	USP12
circRNA1249	10	33328514	33330976	-	HSA_CIRCpedia_10450	CDK8
circRNA1251	10	33348342	33362755	-	HSA_CIRCpedia_10446	CDK8
circRNA1253	10	35748731	35763814	+	HSA_CIRCpedia_10359	ZDHHC20
circRNA1254	10	35756781	35773568	+	HSA_CIRCpedia_10354	ZDHHC20
circRNA1255	10	35761943	35773568	+	HSA_CIRCpedia_10353	ZDHHC20
circRNA1257	10	35862425	35862947	+	HSA_CIRCpedia_10331	LATS2
circRNA1269	10	36477406	36490010	+	HSA_CIRCpedia_10241	PSPC1
circRNA1273	10	36678284	36679397	+	HSA_CIRCpedia_10419	CENPJ
circRNA1275	10	36678328	36679397	+
circRNA1276	10	36678328	36685580	+
circRNA1279	10	36690519	36693850	+
circRNA1281	10	47927989	47942517	+
circRNA1292	10	52387791	52389048	-
circRNA1301	10	54265130	54273188	-	HSA_CIRCpedia_11151	RNF219
circRNA1307	10	70115826	70125928	-	HSA_CIRCpedia_11243	ABCC4
circRNA1308	10	70125169	70125928	-
circRNA1311	10	70373605	70383805	+	HSA_CIRCpedia_11239	ABCC4
circRNA1315	10	71009751	71017953	-	HSA_CIRCpedia_11203	ABCC4
circRNA1319	10	71977238	71977962	+
circRNA1322	10	73809572	73810347	+	HSA_CIRCpedia_70235	MBNL2
circRNA1325	10	74563400	74563598	+	HSA_CIRCpedia_11302	FARP1
circRNA1327	10	74822222	74822811	-	HSA_CIRCpedia_11318	STK24
circRNA1331	10	75456273	75459541	+	HSA_CIRCpedia_11345	UBAC2
circRNA1342	10	81672181	81674781	-	HSA_CIRCpedia_10040	ARGLU1
circRNA1343	10	84818110	84831862	+	HSA_CIRCpedia_10085	ARHGEF7
circRNA1345	10	84831774	84849824	+	HSA_CIRCpedia_142385	ARHGEF7
circRNA1351	10	86021273	86025823	+
circRNA1353	10	86252148	86261366	-
circRNA1356	10	86268577	86287058	-	HSA_CIRCpedia_10213	RASA3
circRNA1360	11	4762818	4769218	+	HSA_CIRCpedia_21466	TOM1L1
circRNA1363	11	5331930	5344964	-	HSA_CIRCpedia_21493	MMD
circRNA1366	11	7328528	7330374	-	HSA_CIRCpedia_113258	COIL
circRNA1370	11	8345970	8347361	-
circRNA1372	11	9028667	9029338	-
circRNA1375	11	9222595	9239228	+	HSA_CIRCpedia_21571	RAD51C
circRNA1380	11	9535660	9551636	-	HSA_CIRCpedia_79315	TRIM37
circRNA1383	11	9602065	9608775	-
circRNA1389	11	10247876	10254769	+	HSA_CIRCpedia_21660	VMP1
circRNA1394	11	10631083	10634898	+	HSA_CIRCpedia_21885	MED13
circRNA1395	11	10631083	10646013	+	HSA_CIRCpedia_21881	MED13
circRNA1399	11	10773129	10773831	+
circRNA1400	11	10830556	10842499	+	HSA_CIRCpedia_21812	BRIP1
circRNA1405	11	12049019	12055563	+	HSA_CIRCpedia_21746	APPBP2
circRNA1406	11	12051310	12055563	+	HSA_CIRCpedia_21745	APPBP2
circRNA1410	11	12259406	12267198	+	HSA_CIRCpedia_21728	USP32
circRNA1411	11	12262920	12267198	+
circRNA1422	11	13411290	13420297	-
circRNA1423	11	13440095	13442584	-
circRNA1432	11	14678748	14679800	-	HSA_CIRCpedia_20215	LIG3
circRNA1439	11	17580494	17585356	-	HSA_CIRCpedia_20138	RHOT1
circRNA1442	11	17712424	17714800	-
circRNA1443	11	17712424	17718042	-
circRNA1451	11	17860340	17867825	+	HSA_CIRCpedia_367877	UTP6
circRNA1452	11	17863988	17867825	+
circRNA1453	11	17866414	17867825	+
circRNA1462	11	20548704	20554326	-	HSA_CIRCpedia_19987	SSH2
circRNA1465	11	20897519	20901668	+
circRNA1468	11	20899505	20901668	+	HSA_CIRCpedia_370965	NSRP1
circRNA1470	11	21175236	21175774	+	HSA_CIRCpedia_78189	GOSR1
circRNA1471	11	21179092	21183339	+	HSA_CIRCpedia_20014	GOSR1
circRNA1482	11	22319799	22321698	-
circRNA1485	11	22340439	22343639	-	HSA_CIRCpedia_19330	SLC43A2
circRNA1491	11	22811060	22812901	-	HSA_CIRCpedia_19726	SMG6
circRNA1492	11	22889835	22890535	-	HSA_CIRCpedia_19752	SMG6
circRNA1493	11	23165337	23173294	+
circRNA1494	11	23165337	23185164	+	HSA_CIRCpedia_129446	PAFAH1B1
circRNA1495	11	23183623	23185164	+	HSA_CIRCpedia_19797	PAFAH1B1
circRNA1499	11	23486701	23487824	+	HSA_CIRCpedia_20055	RAP1GAP2
circRNA1505	11	24416166	24429549	-	HSA_CIRCpedia_20947	UBE2G1
circRNA1512	11	25752461	25754369	+	HSA_CIRCpedia_21484	NUP88
circRNA1516	11	25802923	25820329	-	HSA_CIRCpedia_180404	RABEP1
circRNA1519	11	25814685	25820329	-
circRNA1520	11	25820126	25835196	-	HSA_CIRCpedia_67134	RABEP1
circRNA1525	11	27176597	27177276	+	HSA_CIRCpedia_22684	CNTROB
circRNA1527	11	27593621	27610285	+	HSA_CIRCpedia_23002	NDEL1
circRNA1528	11	27942243	27943238	-
circRNA1534	11	30273833	30292697	+	HSA_CIRCpedia_19258	MAP2K4
circRNA1535	11	32901114	32912226	+	HSA_CIRCpedia_19425	NCOR1
circRNA1541	11	32985584	32986129	+	HSA_CIRCpedia_77844	NCOR1
circRNA1546	11	33302533	33306859	+
circRNA1554	11	34645650	34651023	+
circRNA1555	11	34648262	34651023	+
circRNA1556	11	35015792	35033524	-	HSA_CIRCpedia_21414	UTP18
circRNA1559	11	35095826	35097826	+	HSA_CIRCpedia_21399	MBTD1
circRNA1561	11	35283690	35284579	+	HSA_CIRCpedia_21383	SPAG9
circRNA1562	11	35529197	35543042	-
circRNA1567	11	36366175	36368310	-	HSA_CIRCpedia_79084	KAT7
circRNA1571	11	37154395	37157812	-	HSA_CIRCpedia_21241	UBE2Z
circRNA1573	11	38271227	38273999	-
circRNA1574	11	38271262	38273999	-
circRNA1579	11	38585251	38592355	+	HSA_CIRCpedia_20439	SOCS7
circRNA1583	11	39047954	39055351	+	HSA_CIRCpedia_20459	LASP1
circRNA1586	11	39338624	39340488	-	HSA_CIRCpedia_78469	FBXL20
circRNA1590	11	39718142	39721748	-	HSA_CIRCpedia_372662	IKZF3
circRNA1594	11	40115810	40118277	+
circRNA1595	11	40115810	40118291	+
circRNA1596	11	40151044	40151518	+	HSA_CIRCpedia_20591	RARA
circRNA1598	11	40210753	40212934	-	HSA_CIRCpedia_67217	TOP2A
circRNA1600	11	41746720	41747200	-	HSA_CIRCpedia_167438	AC099811.2
circRNA1601	11	41819637	41820647	-
circRNA1608	11	42258657	42259296	-
circRNA1615	11	42837838	42839234	+	HSA_CIRCpedia_161981	DHX8
circRNA1621	11	44185626	44188479	+	HSA_CIRCpedia_21045	NMT1
circRNA1624	11	44556972	44560970	-
circRNA1629	11	44974445	44980934	-
circRNA1630	11	44990215	44995251	-	HSA_CIRCpedia_21106	NSF
circRNA1632	11	45472963	45474066	-
circRNA1633	11	45472963	45482106	-
circRNA1634	11	45482005	45493299	-
circRNA1636	11	45562424	45563795	-
circRNA1637	11	45780585	45782005	+
circRNA1639	11	45818929	45834333	+
circRNA1643	11	45879737	45897403	+
circRNA1644	11	45892431	45897403	+	HSA_CIRCpedia_369967	EFCAB13
circRNA1645	11	45892431	45906043	+
circRNA1646	11	45927099	45939946	+
circRNA1649	11	46052087	46059191	+
circRNA1651	11	46136380	46138963	+
circRNA1653	11	46166973	46169406	+
circRNA1655	11	46380525	46383451	+	HSA_CIRCpedia_21895	TLK2
circRNA1656	11	46380525	46393617	+	HSA_CIRCpedia_21896	TLK2
circRNA1658	11	46405386	46411789	+	HSA_CIRCpedia_21905	TLK2
circRNA1661	11	47312667	47314109	+	HSA_CIRCpedia_21947	DCAF7
circRNA1667	11	47704249	47707934	-
circRNA1670	11	48053448	48055978	+	HSA_CIRCpedia_347000	MILR1
circRNA1674	11	48107116	48115594	+	HSA_CIRCpedia_79525	CEP95
circRNA1684	11	49138831	49139654	+
circRNA1686	11	49251098	49258614	-	HSA_CIRCpedia_22937	TBCD
circRNA1687	11	49271422	49284330	-	HSA_CIRCpedia_22920	TBCD
circRNA1688	11	49279838	49284330	-	HSA_CIRCpedia_22919	TBCD
circRNA1690	11	49418789	49432461	-	HSA_CIRCpedia_22888	FOXK2
circRNA1691	11	49426949	49432461	-	HSA_CIRCpedia_22885	FOXK2
circRNA1693	11	49521253	49521470	+
circRNA1705	11	51358443	51361343	-	HSA_CIRCpedia_80008	RNF213
circRNA1715	11	53117193	53130150	-
circRNA1719	11	53579746	53580387	-	HSA_CIRCpedia_22524	SEPT9
circRNA1720	11	53713888	53715343	-
circRNA1721	11	54182353	54182675	+
circRNA1723	11	54186822	54188315	+
circRNA1725	11	54417060	54418064	+	HSA_CIRCpedia_22455	PRPSAP1
circRNA1729	11	54799424	54807241	-
circRNA1731	11	55215650	55217948	+	HSA_CIRCpedia_22357	SLC25A19
circRNA1734	11	55548883	55549819	+
circRNA1735	11	55933753	55934918	-	HSA_CIRCpedia_181045	CD300A
circRNA1745	11	61123725	61139610	-	HSA_CIRCpedia_129950	AXIN2
circRNA1747	11	61138727	61139610	-	HSA_CIRCpedia_79566	AXIN2
circRNA1749	11	61402149	61412493	-	HSA_CIRCpedia_113270	CEP112
circRNA1751	11	61408395	61412493	-	HSA_CIRCpedia_22087	CEP112
circRNA1753	11	61427268	61447118	-	HSA_CIRCpedia_22088	CEP112
circRNA1758	11	62147166	62150213	-	HSA_CIRCpedia_364643	HELZ
circRNA1760	12	922516	923947	+	HSA_CIRCpedia_29576	ZC3H11A
circRNA1765	12	2246931	2249840	-
circRNA1767	12	2692370	2696862	-	HSA_CIRCpedia_29657	ELK4
circRNA1768	12	2778304	2786354	-	HSA_CIRCpedia_362649	NUCKS1
circRNA1772	12	3963374	3968280	-
circRNA1775	12	4586359	4591798	+
circRNA1777	12	4735398	4743496	+
circRNA1780	12	4757921	4763330	+
circRNA1782	12	10162458	10162876	-	HSA_CIRCpedia_29250	CDC73
circRNA1783	12	10162458	10169546	-	HSA_CIRCpedia_29248	CDC73
circRNA1784	12	10208729	10216254	-	HSA_CIRCpedia_29243	CDC73
circRNA1786	12	10328598	10335438	+
circRNA1788	12	10574295	10576468	+
circRNA1793	12	16935185	16945353	+	HSA_CIRCpedia_30006	KCTD3
circRNA1796	12	19215957	19219794	-	HSA_CIRCpedia_30030	GPATCH2
circRNA1798	12	21637147	21641884	-
circRNA1799	12	21647993	21650058	-
circRNA1803	12	21752361	21754155	+
circRNA1804	12	21752361	21756745	+
circRNA1810	12	24282247	24289030	-	HSA_CIRCpedia_349682	AIDA
circRNA1811	12	24282247	24297165	-	HSA_CIRCpedia_110576	AIDA
circRNA1815	12	25468045	25468787	+	HSA_CIRCpedia_30206	DEGS1
circRNA1816	12	25521972	25539415	-	HSA_CIRCpedia_148881	NVL
circRNA1822	12	26757011	26766292	-	HSA_CIRCpedia_30306	ENAH
circRNA1825	12	27336705	27345330	-
circRNA1830	12	28263773	28267902	-
circRNA1836	12	28628158	28630050	+
circRNA1837	12	28667296	28668583	+	HSA_CIRCpedia_110967	AHCTF1
circRNA1841	12	29182775	29186339	+	HSA_CIRCpedia_31001	SMYD3
circRNA1843	12	29636293	29640903	+	HSA_CIRCpedia_30989	SMYD3
circRNA1845	12	30584801	30587638	+	HSA_CIRCpedia_344037	HNRNPU
circRNA1846	12	31585836	31588248	+
circRNA1849	12	31694662	31703451	+	HSA_CIRCpedia_30947	AKT3
circRNA1850	12	31727202	31734914	+	HSA_CIRCpedia_110919	AKT3
circRNA1851	12	31855553	31867835	-	HSA_CIRCpedia_30931	SDCCAG8
circRNA1852	12	31855553	31874163	-
circRNA1854	12	31984425	31997327	-	HSA_CIRCpedia_30921	SDCCAG8
circRNA1858	12	33439963	33444249	+	HSA_CIRCpedia_110886	FH
circRNA1859	12	33439963	33447333	+
circRNA1867	12	35325800	35326870	-
circRNA1870	12	35503842	35506208	-
circRNA1876	12	35684326	35694115	-
circRNA1877	12	35811652	35827930	-	HSA_CIRCpedia_165784	KIFAP3
circRNA1882	12	37207369	37207933	+
circRNA1884	12	37600676	37602528	+	HSA_CIRCpedia_125190	DNM3
circRNA1888	12	38188758	38208300	+	HSA_CIRCpedia_28749	SUCO
circRNA1892	12	38206284	38208300	+	HSA_CIRCpedia_364730	SUCO
circRNA1898	12	39292333	39294242	+
circRNA1900	12	39395924	39399231	-	HSA_CIRCpedia_27644	VPS13D
circRNA1901	12	39436383	39437819	-	HSA_CIRCpedia_27639	VPS13D
circRNA1904	12	39577785	39580801	-
circRNA1908	12	39990300	39992692	-
circRNA1917	12	41793376	41799428	+	HSA_CIRCpedia_33322	CTNNBIP1
circRNA1924	12	42897047	42897515	+	HSA_CIRCpedia_33067	RERE
circRNA1926	12	42986759	43003148	+	HSA_CIRCpedia_33039	RERE
circRNA1927	12	43033774	43041132	+	HSA_CIRCpedia_33021	RERE
circRNA1931	12	44681824	44686842	-	HSA_CIRCpedia_32836	CAMTA1
circRNA1938	12	48953075	48968912	+	HSA_CIRCpedia_28866	GNB1
circRNA1939	12	48963220	48968912	+	HSA_CIRCpedia_28865	GNB1
circRNA1940	12	48963220	48974016	+	HSA_CIRCpedia_28776	GNB1
circRNA1944	12	49765639	49769541	-	HSA_CIRCpedia_28497	SPEN
circRNA1946	12	49960773	49972664	-	HSA_CIRCpedia_28384	DDI2
circRNA1947	12	49967783	49972664	-	HSA_CIRCpedia_68980	DDI2
circRNA1949	12	50027382	50029063	-
circRNA1953	12	50053219	50059807	-
circRNA1954	12	50053521	50055223	-	HSA_CIRCpedia_28367	DNAJC16
circRNA1955	12	50053521	50059807	-	HSA_CIRCpedia_28363	DNAJC16
circRNA1958	12	50076582	50082572	+
circRNA1968	12	53356766	53359372	-	HSA_CIRCpedia_110056	RC3H1
circRNA1973	12	53581225	53597836	+
circRNA1976	12	53639831	53649256	+	HSA_CIRCpedia_28846	RABGAP1L
circRNA1980	12	54205880	54222722	+	HSA_CIRCpedia_140103	RABGAP1L
circRNA1984	12	55270114	55276851	-	HSA_CIRCpedia_28875	RFWD2
circRNA1986	12	55303882	55313837	-	HSA_CIRCpedia_28882	RFWD2
circRNA1987	12	55309869	55313837	-	HSA_CIRCpedia_28886	RFWD2
circRNA1989	12	55343202	55361717	-	HSA_CIRCpedia_28892	RFWD2
circRNA1992	12	55404306	55405169	-	HSA_CIRCpedia_28915	RFWD2
circRNA1993	12	55404306	55414729	-	HSA_CIRCpedia_28916	RFWD2
circRNA1994	12	55404306	55424229	-	HSA_CIRCpedia_28917	RFWD2
circRNA1998	12	57933358	57936888	+
circRNA2001	12	58253669	58261056	+	HSA_CIRCpedia_28943	RALGPS2
circRNA2003	12	58277385	58295746	+	HSA_CIRCpedia_110070	RALGPS2
circRNA2005	12	58337750	58348362	+
circRNA2006	12	58342622	58348362	+	HSA_CIRCpedia_170455	RALGPS2
circRNA2007	12	58342622	58360598	+	HSA_CIRCpedia_140134	RALGPS2
circRNA2013	12	58743224	58749382	+
circRNA2014	12	58747370	58749382	+
circRNA2018	12	59259984	59265726	+	HSA_CIRCpedia_29039	CEP350
circRNA2021	12	60036370	60044138	+	HSA_CIRCpedia_29082	XPR1
circRNA2025	12	61966653	61967918	+
circRNA2028	12	62270560	62275141	+
circRNA2031	12	62658560	62662911	+	HSA_CIRCpedia_29132	SMG7
circRNA2035	12	62776659	62778065	-
circRNA2045	12	64012400	64029270	-	HSA_CIRCpedia_29176	FAM129A
circRNA2047	12	64293215	64305343	+	HSA_CIRCpedia_110177	SWT1
circRNA2048	12	64368719	64370613	-	HSA_CIRCpedia_29197	IVNS1ABP
circRNA2053	12	65578654	65582737	+
circRNA2058	12	66151582	66159353	+
circRNA2067	12	68716251	68720208	+
circRNA2070	12	68907588	68919035	+	HSA_CIRCpedia_29891	NSL1
circRNA2071	12	69327998	69329778	-	HSA_CIRCpedia_368393	PPP2R5A
circRNA2072	12	69357790	69364005	-	HSA_CIRCpedia_29865	PPP2R5A
circRNA2073	12	69357790	69375244	-
circRNA2075	12	69638336	69654564	+
circRNA2077	12	69817015	69828988	+	HSA_CIRCpedia_29819	LPGAT1
circRNA2082	12	70239862	70242580	-
circRNA2084	12	71602119	71606371	-
circRNA2086	12	71608354	71611831	-
circRNA2090	12	73722328	73733887	-
circRNA2094	12	74673059	74689586	-	HSA_CIRCpedia_180804	DENND1B
circRNA2095	12	74684821	74696043	-	HSA_CIRCpedia_29364	DENND1B
circRNA2100	12	75234431	75242661	+	HSA_CIRCpedia_29386	NEK7
circRNA2102	12	75704532	75709803	+
circRNA2110	12	77366772	77370846	-
circRNA2113	12	78076199	78078654	+	HSA_CIRCpedia_29541	KDM5B
circRNA2122	13	2844527	2863336	-
circRNA2126	13	6875898	6882890	+
circRNA2136	13	11486198	11491256	-	HSA_CIRCpedia_2254	SFMBT2
circRNA2137	13	11486198	11505594	-	HSA_CIRCpedia_2256	SFMBT2
circRNA2138	13	11504060	11505594	-	HSA_CIRCpedia_2264	SFMBT2
circRNA2139	13	11529433	11540165	-	HSA_CIRCpedia_2276	SFMBT2
circRNA2143	13	11589923	11599244	-	HSA_CIRCpedia_2297	SFMBT2
circRNA2144	13	11875365	11877869	-	HSA_CIRCpedia_143195	KIN
circRNA2148	13	15658037	15659575	-	HSA_CIRCpedia_143201	UPF2
circRNA2149	13	15666630	15672469	-	HSA_CIRCpedia_143204	UPF2
circRNA2151	13	15709316	15729230	-	HSA_CIRCpedia_536	UPF2
circRNA2152	13	15721100	15725920	-	HSA_CIRCpedia_539	UPF2
circRNA2153	13	15721100	15729230	-	HSA_CIRCpedia_540	UPF2
circRNA2156	13	15785022	15791533	+
circRNA2159	13	15880251	15883201	+	HSA_CIRCpedia_731	CDC123
circRNA2162	13	16733130	16735332	-	HSA_CIRCpedia_66965	YME1L1
circRNA2164	13	16959734	16964151	-	HSA_CIRCpedia_1298	PDSS1
circRNA2168	13	17130652	17140962	-	HSA_CIRCpedia_1618	CCNY
circRNA2170	13	17349775	17358364	+	HSA_CIRCpedia_1598	CUL2
circRNA2171	13	17349775	17365149	+	HSA_CIRCpedia_1597	CUL2
circRNA2174	13	19007388	19011018	+
circRNA2176	13	19076671	19091872	-
circRNA2179	13	19259063	19263046	-
circRNA2186	13	22763436	22782931	-	HSA_CIRCpedia_1245	PIP4K2A
circRNA2189	13	27323729	27329550	+	HSA_CIRCpedia_75786	PRPF18
circRNA2190	13	27323729	27342041	+	HSA_CIRCpedia_117310	PRPF18
circRNA2194	13	28587283	28598445	-	HSA_CIRCpedia_1087	DCLRE1C
circRNA2195	13	28597587	28598445	-	HSA_CIRCpedia_75819	DCLRE1C
circRNA2197	13	28864783	28871043	-	HSA_CIRCpedia_1102	FAM171A1
circRNA2199	13	29427283	29440886	-	HSA_CIRCpedia_1122	MINDY3
circRNA2202	13	30289694	30300198	-	HSA_CIRCpedia_1130	RSU1
circRNA2206	13	31153805	31163353	-
circRNA2207	13	31161153	31163353	-
circRNA2208	13	31161237	31163353	-	HSA_CIRCpedia_75862	HACD1
circRNA2209	13	31162868	31163353	-	HSA_CIRCpedia_1141	HACD1
circRNA2215	13	32105475	32110788	-	HSA_CIRCpedia_1154	NSUN6
circRNA2216	13	32129749	32130890	-
circRNA2219	13	32285684	32287398	+
circRNA2220	13	32298293	32298903	+
circRNA2225	13	32516814	32519611	+	HSA_CIRCpedia_1491	ARHGAP12
circRNA2226	13	32518848	32519611	+
circRNA2227	13	32560217	32568995	+	HSA_CIRCpedia_1486	ARHGAP12
circRNA2237	13	32987272	33001090	-	HSA_CIRCpedia_1449	ZEB1
circRNA2247	13	35185057	35194954	-	HSA_CIRCpedia_1399	WAC
circRNA2248	13	35189770	35194954	-	HSA_CIRCpedia_1398	WAC
circRNA2254	13	37727477	37729674	+	HSA_CIRCpedia_33456	DTD1
circRNA2266	13	41158580	41164569	-	HSA_CIRCpedia_33514	NAPB
circRNA2269	13	41994742	42000185	+
circRNA2270	13	42047157	42066001	+
circRNA2274	13	42104062	42107363	-	HSA_CIRCpedia_1834	FAM208B
circRNA2275	13	42104062	42113242	-
circRNA2276	13	42104062	42120168	-
circRNA2278	13	42111566	42113242	-	HSA_CIRCpedia_1831	FAM208B
circRNA2279	13	42111566	42120168	-
circRNA2280	13	44252454	44254463	+
circRNA2282	13	45593224	45594040	+	HSA_CIRCpedia_2704	LARP4B
circRNA2283	13	45593224	45613188	+	HSA_CIRCpedia_2671	LARP4B
circRNA2286	13	46043771	46062810	-	HSA_CIRCpedia_1233	ZMYND11
circRNA2292	13	46982842	46999393	-
circRNA2295	13	46990283	47002093	-
circRNA2298	13	46994778	47002093	-
circRNA2300	13	46998863	47002093	-
circRNA2301	13	46998863	47008442	-
circRNA2302	13	46999890	47002093	-
circRNA2303	13	46999890	47008442	-
circRNA2306	13	47017173	47032674	-
circRNA2309	13	50616785	50632647	-
circRNA2310	13	50620903	50627260	-	HSA_CIRCpedia_95402	PANK2
circRNA2311	13	50620903	50632647	-	HSA_CIRCpedia_34203	PANK2
circRNA2314	13	50929958	50934786	-	HSA_CIRCpedia_34091	ATRN
circRNA2315	13	50929958	50945802	-
circRNA2319	13	51493279	51498730	-
circRNA2320	13	51506900	51508527	-	HSA_CIRCpedia_33596	PTPRA
circRNA2322	13	51528470	51530566	-	HSA_CIRCpedia_33588	PTPRA
circRNA2325	13	52848662	52850111	+
circRNA2328	13	52980860	52986195	-
circRNA2334	13	56510954	56528257	-	HSA_CIRCpedia_370827	ZNF831
circRNA2338	13	56778801	56791331	-
circRNA2341	13	57012344	57015563	-
circRNA2342	13	57235612	57254059	-	HSA_CIRCpedia_34821	VAPB
circRNA2344	13	57253268	57254059	-
circRNA2348	13	59833976	59843992	+	HSA_CIRCpedia_34558	CSNK2A1
circRNA2351	13	59836453	59849556	+
circRNA2352	13	59934340	59934630	-
circRNA2357	13	61083199	61083859	+	HSA_CIRCpedia_33655	KIF3B
circRNA2360	13	61248781	61264756	-	HSA_CIRCpedia_33670	NOL4L
circRNA2366	13	62290069	62294614	-
circRNA2373	13	63400939	63411776	+	HSA_CIRCpedia_95701	ITCH
circRNA2377	13	63668845	63676994	-	HSA_CIRCpedia_33860	NCOA6
circRNA2378	13	63672496	63676994	-	HSA_CIRCpedia_33862	NCOA6
circRNA2384	13	64436142	64440699	-
circRNA2388	13	64482392	64493096	-	HSA_CIRCpedia_33959	RBM39
circRNA2395	13	64580913	64590857	+	HSA_CIRCpedia_33988	PHF20
circRNA2397	13	64629238	64632063	+	HSA_CIRCpedia_95806	PHF20
circRNA2401	13	65330796	65337989	-	HSA_CIRCpedia_133545	NDRG3
circRNA2403	13	65509228	65521099	-
circRNA2405	13	65516925	65521099	-	HSA_CIRCpedia_34053	SAMHD1
circRNA2406	13	65516925	65525453	-
circRNA2413	13	65532712	65546143	-	HSA_CIRCpedia_34055	SAMHD1
circRNA2422	13	66516142	66524623	+	HSA_CIRCpedia_34138	RPRD1B
circRNA2426	13	67015567	67026846	+	HSA_CIRCpedia_122071	RALGAPB
circRNA2429	13	69727032	69729084	-	HSA_CIRCpedia_34255	CHD6
circRNA2433	13	72864919	72866531	+
circRNA2434	13	72933379	72949626	+	HSA_CIRCpedia_95946	STK4
circRNA2436	13	75400848	75408124	-	HSA_CIRCpedia_34437	ZMYND8
circRNA2438	13	75411550	75418312	-	HSA_CIRCpedia_34460	ZMYND8
circRNA2440	13	75411550	75427917	-	HSA_CIRCpedia_350668	ZMYND8
circRNA2441	13	75701362	75703035	+
circRNA2443	13	76437477	76439964	-	HSA_CIRCpedia_145583	PREX1
circRNA2449	13	76476129	76477510	-	HSA_CIRCpedia_68050	PREX1
circRNA2454	13	76716135	76719089	+	HSA_CIRCpedia_96050	ARFGEF2
circRNA2456	13	76795010	76804652	+
circRNA2457	13	76797280	76798623	+
circRNA2459	13	76832967	76847923	-	HSA_CIRCpedia_96072	STAU1
circRNA2464	13	77504758	77510624	+
circRNA2467	13	77702504	77706265	-	HSA_CIRCpedia_34687	TMEM189-UBE2V1
circRNA2472	13	78815684	78818512	-	HSA_CIRCpedia_96142	NFATC2
circRNA2474	13	78887845	78892702	-	HSA_CIRCpedia_34724	NFATC2
circRNA2476	13	78887845	78893075	-	HSA_CIRCpedia_34725	NFATC2
circRNA2478	13	79348896	79358838	-	HSA_CIRCpedia_34763	ZFP64
circRNA2485	14	1278390	1291820	-
circRNA2495	14	2086931	2101466	-	HSA_CIRCpedia_130408	CFDP1
circRNA2497	14	2098754	2101466	-	HSA_CIRCpedia_117410	CFDP1
circRNA2504	14	3846177	3846341	+
circRNA2505	14	4653278	4657452	+	HSA_CIRCpedia_82177	WWOX
circRNA2508	14	7083986	7090974	-
circRNA2511	14	7797052	7800013	+	HSA_CIRCpedia_18881	PLCG2
circRNA2512	14	7797052	7807780	+
circRNA2513	14	7797052	7809845	+	HSA_CIRCpedia_18882	PLCG2
circRNA2516	14	7827329	7828377	+
circRNA2524	14	11106370	11106588	+	HSA_CIRCpedia_18957	GSE1
circRNA2526	14	12423679	12424493	-	HSA_CIRCpedia_18977	FBXO31
circRNA2528	14	12901000	12907292	+	HSA_CIRCpedia_19008	BANP
circRNA2529	14	12901000	12920978	+	HSA_CIRCpedia_19009	BANP
circRNA2531	14	12929937	12941493	+	HSA_CIRCpedia_19024	BANP
circRNA2532	14	13281737	13296110	+
circRNA2541	14	14511266	14518028	-	HSA_CIRCpedia_17626	VPS35
circRNA2543	14	14515719	14518028	-
circRNA2544	14	14530701	14533596	+
circRNA2546	14	15252936	15257019	-	HSA_CIRCpedia_17675	ITFG1
circRNA2554	14	16229251	16245836	+	HSA_CIRCpedia_17747	LONP2
circRNA2555	14	16240064	16245836	+	HSA_CIRCpedia_81551	LONP2
circRNA2575	14	21692646	21710921	+	HSA_CIRCpedia_17902	FTO
circRNA2577	14	23302393	23308056	+	HSA_CIRCpedia_67411	LPCAT2
circRNA2578	14	23660324	23666917	-
circRNA2580	14	23725372	23727408	+	HSA_CIRCpedia_17923	AMFR
circRNA2581	14	24497338	24499755	+
circRNA2583	14	24614060	24627764	-
circRNA2584	14	24614060	24628186	-
circRNA2586	14	24939786	24941891	-	HSA_CIRCpedia_18015	CCDC102A
circRNA2591	14	33621683	33626730	-	HSA_CIRCpedia_18113	TK2
circRNA2592	14	33816168	33821221	-
circRNA2594	14	34434121	34434895	+
circRNA2596	14	34573461	34573806	-	HSA_CIRCpedia_18202	GFOD2
circRNA2602	14	34887370	34890433	+	HSA_CIRCpedia_18256	NFATC3
circRNA2609	14	35476653	35490177	+	HSA_CIRCpedia_18316	TANGO6
circRNA2615	14	38484691	38486759	-	HSA_CIRCpedia_18640	IST1
circRNA2627	14	42419352	42427164	-
circRNA2632	14	43945133	43946939	+
circRNA2634	14	44082649	44084322	+
circRNA2637	14	44147735	44152279	+	HSA_CIRCpedia_156853	UBA2
circRNA2644	14	45143572	45144245	+	HSA_CIRCpedia_25665	CD22
circRNA2646	14	45148318	45149604	+
circRNA2653	14	46051699	46056300	+	HSA_CIRCpedia_87165	ZNF461
circRNA2654	14	46054569	46056300	+
circRNA2660	14	46326191	46339325	-
circRNA2662	14	46326191	46342688	-
circRNA2664	14	46573252	46573781	-	HSA_CIRCpedia_25767	ZNF569
circRNA2668	14	46775965	46779862	-	HSA_CIRCpedia_25775	ZFP30
circRNA2675	14	47325897	47326679	+
circRNA2679	14	47746279	47748537	-	HSA_CIRCpedia_25850	HNRNPL
circRNA2681	14	47781533	47787566	-
circRNA2688	14	49030045	49030378	+	HSA_CIRCpedia_25946	SHKBP1
circRNA2690	14	49146029	49148874	+	HSA_CIRCpedia_25958	ITPKC
circRNA2691	14	49479649	49482737	+
circRNA2692	14	49479649	49482881	+
circRNA2700	14	49871508	49873353	+
circRNA2701	14	49873075	49873353	+
circRNA2702	14	49974400	49975573	-
circRNA2705	14	50205790	50206080	+	HSA_CIRCpedia_26020	POU2F2
circRNA2707	14	50380379	50381200	-
circRNA2708	14	50496965	50512153	-
circRNA2714	14	51867080	51868448	+
circRNA2722	14	53246131	53254427	+	HSA_CIRCpedia_26277	SAE1
circRNA2727	14	54531501	54532042	+	HSA_CIRCpedia_26386	NUCB1
circRNA2728	14	54589699	54590252	-	HSA_CIRCpedia_26403	GYS1
circRNA2729	14	54949263	54949911	+
circRNA2730	14	54949263	54949925	+
circRNA2732	14	56370506	56373586	-
circRNA2735	14	56648627	56652061	-	HSA_CIRCpedia_26539	ZNF577
circRNA2736	14	56651871	56654692	-
circRNA2749	14	59712951	59718950	-
circRNA2754	14	60629167	60632643	+	HSA_CIRCpedia_26665	ZNF667
circRNA2755	14	60658581	60659008	-
circRNA2757	14	60838714	60841946	-	HSA_CIRCpedia_150302	ZFP28
circRNA2760	14	62092577	62092904	-
circRNA2764	15	1019493	1026449	-
circRNA2768	15	1052612	1054482	-
circRNA2772	15	4027109	4031881	+	HSA_CIRCpedia_3071	PDGFD
circRNA2773	15	4027127	4031881	+	HSA_CIRCpedia_143113	PDGFD
circRNA2778	15	4895521	4898389	-	HSA_CIRCpedia_3048	DYNC2H1
circRNA2781	15	5037843	5038551	-
circRNA2784	15	5495237	5498374	+
circRNA2793	15	5960161	5961993	-
circRNA2794	15	5960161	5964062	-	HSA_CIRCpedia_369303	BIRC3
circRNA2796	15	5963984	5969077	-
circRNA2799	15	13639618	13641140	+	HSA_CIRCpedia_6176	MAML2
circRNA2803	15	13890794	13907031	+	HSA_CIRCpedia_6170	MTMR2
circRNA2807	15	14730038	14738909	+	HSA_CIRCpedia_113151	SESN3
circRNA2809	15	14737902	14738909	+	HSA_CIRCpedia_370791	SESN3
circRNA2812	15	15602256	15614877	+
circRNA2813	15	15614222	15626999	+	HSA_CIRCpedia_176525	CWF19L2
circRNA2814	15	15625018	15626999	+	HSA_CIRCpedia_3083	CWF19L2
circRNA2822	15	17249708	17256362	+	HSA_CIRCpedia_113159	ACAT1
circRNA2824	15	17301146	17307367	-
circRNA2825	15	17303336	17307367	-	HSA_CIRCpedia_375365	NPAT
circRNA2826	15	17398546	17400607	+
circRNA2829	15	17905882	17913843	+	HSA_CIRCpedia_75212	DDX10
circRNA2831	15	19682863	19693361	+
circRNA2842	15	27399477	27403717	-
circRNA2843	15	27405104	27406332	-
circRNA2845	15	28157866	28158771	+
circRNA2848	15	28526882	28529031	+
circRNA2865	15	31197465	31211496	+	HSA_CIRCpedia_3522	TBCEL
circRNA2866	15	31442313	31445978	+
circRNA2870	15	31651004	31658656	+	HSA_CIRCpedia_3531	SORL1
circRNA2873	15	31680726	31683510	+	HSA_CIRCpedia_3536	SORL1
circRNA2874	15	31680726	31689133	+	HSA_CIRCpedia_3537	SORL1
circRNA2875	15	31683109	31689133	+
circRNA2879	15	31706486	31707563	+
circRNA2885	15	32970399	32973065	+	HSA_CIRCpedia_3561	UBASH3B
circRNA2896	15	37478639	37481165	+
circRNA2897	15	37478639	37483557	+
circRNA2900	15	37539135	37539988	-	HSA_CIRCpedia_3822	PDE3B
circRNA2902	15	37827047	37836422	+
circRNA2903	15	37832623	37836422	+
circRNA2904	15	37837712	37839399	+	HSA_CIRCpedia_173322	COPB1
circRNA2906	15	38016003	38017379	+	HSA_CIRCpedia_3794	RRAS2
circRNA2908	15	38016003	38028562	+
circRNA2913	15	40349542	40350145	-
circRNA2915	15	40404655	40410007	-	HSA_CIRCpedia_73488	USP47
circRNA2916	15	40404655	40415123	-	HSA_CIRCpedia_128136	USP47
circRNA2922	15	42224225	42236846	+	HSA_CIRCpedia_3009	SBF2
circRNA2929	15	42757640	42759541	-
circRNA2931	15	42971248	42980062	+	HSA_CIRCpedia_6029	DENND5A
circRNA2938	15	44606309	44622789	-	HSA_CIRCpedia_5652	PPFIBP2
circRNA2952	15	49579711	49592805	+	HSA_CIRCpedia_4316	NUP98
circRNA2953	15	49585998	49592805	+	HSA_CIRCpedia_4315	NUP98
circRNA2957	15	49815247	49821955	+	HSA_CIRCpedia_5475	RNF121
circRNA2960	15	50604235	50621782	-	HSA_CIRCpedia_5513	FCHSD2
circRNA2961	15	50699504	50704639	-	HSA_CIRCpedia_5524	FCHSD2
circRNA2963	15	51365804	51375832	-	HSA_CIRCpedia_5545	RAB6A
circRNA2964	15	51686470	51691020	-
circRNA2969	15	51894501	51896305	-
circRNA2972	15	52304781	52310800	+	HSA_CIRCpedia_5603	RNF169
circRNA2973	15	52354281	52357439	-	HSA_CIRCpedia_5614	XRRA1
circRNA2975	15	52419694	52431914	+
circRNA2979	15	53924532	53928424	-	HSA_CIRCpedia_5650	THAP12
circRNA2984	15	59269923	59271786	+	HSA_CIRCpedia_173361	ARL14EP
circRNA2985	15	60455323	60461015	-	HSA_CIRCpedia_4093	IMMP1L
circRNA2986	15	61505933	61507540	+	HSA_CIRCpedia_4105	EIF3M
circRNA2989	15	62112603	62113701	+	HSA_CIRCpedia_4134	HIPK3
circRNA2990	15	62153850	62156777	+	HSA_CIRCpedia_4137	HIPK3
circRNA2992	15	62875338	62879363	+	HSA_CIRCpedia_4158	CAPRIN1
circRNA2993	15	63189747	63195585	+
circRNA2994	15	63189747	63202071	+
circRNA2995	15	63199261	63202071	+	HSA_CIRCpedia_342821	CAT
circRNA3004	15	71636562	71639255	+
circRNA3007	15	71705543	71709223	+	HSA_CIRCpedia_4383	TTC17
circRNA3008	15	71705543	71716126	+	HSA_CIRCpedia_4384	TTC17
circRNA3012	15	72174255	72186381	+	HSA_CIRCpedia_128289	ALKBH3
circRNA3018	15	73428111	73429507	+	HSA_CIRCpedia_4413	PRDM11
circRNA3021	15	74333115	74339294	-	HSA_CIRCpedia_4426	PHF21A
circRNA3022	15	74333115	74346193	-	HSA_CIRCpedia_4427	PHF21A
circRNA3023	15	74339152	74346193	-	HSA_CIRCpedia_4429	PHF21A
circRNA3025	15	74659082	74660186	-	HSA_CIRCpedia_4440	AMBRA1
circRNA3026	15	74716867	74717681	-
circRNA3027	15	74716867	74729560	-	HSA_CIRCpedia_4449	AMBRA1
circRNA3028	15	74716867	74733992	-	HSA_CIRCpedia_4450	AMBRA1
circRNA3029	15	74729381	74733992	-	HSA_CIRCpedia_4456	AMBRA1
circRNA3030	15	74760255	74765456	-	HSA_CIRCpedia_4461	AMBRA1
circRNA3033	15	74929193	74930689	-
circRNA3038	15	75393994	75398128	+	HSA_CIRCpedia_73915	MADD
circRNA3041	15	75532843	75538553	-	HSA_CIRCpedia_4588	CELF1
circRNA3051	15	78026732	78030496	-	HSA_CIRCpedia_4718	UBE2L6
circRNA3057	15	80446076	80446889	-	HSA_CIRCpedia_3777	NCAPD3
circRNA3059	15	80453270	80454980	-	HSA_CIRCpedia_350843	NCAPD3
circRNA3062	16	328700	336429	-
circRNA3063	16	328700	338693	-
circRNA3069	16	1657425	1666700	+
circRNA3078	16	2845360	2862783	+	HSA_CIRCpedia_51122	RANBP17
circRNA3079	16	2869043	2880227	+	HSA_CIRCpedia_51130	RANBP17
circRNA3083	16	3750765	3754128	-	HSA_CIRCpedia_51166	FBXW11
circRNA3085	16	3926595	3928087	-	HSA_CIRCpedia_51177	STK10
circRNA3086	16	3943582	3950906	-	HSA_CIRCpedia_51179	STK10
circRNA3087	16	4046164	4046400	-	HSA_CIRCpedia_51180	UBTD2
circRNA3090	16	4839121	4844043	+	HSA_CIRCpedia_51196	CREBRF
circRNA3091	16	4850228	4853969	+	HSA_CIRCpedia_51197	CREBRF
circRNA3095	16	5698129	5709054	+	HSA_CIRCpedia_51203	CPEB4
circRNA3098	16	6800247	6804506	+
circRNA3100	16	6809974	6812240	+	HSA_CIRCpedia_136584	GFM2
circRNA3101	16	6809974	6812245	+
circRNA3107	16	8587743	8594884	-
circRNA3111	16	8740812	8741379	-	HSA_CIRCpedia_52499	TNPO1
circRNA3114	16	9283612	9300078	+	HSA_CIRCpedia_52469	MRPS27
circRNA3118	16	10022945	10029821	-
circRNA3119	16	10106515	10117376	+
circRNA3121	16	10198990	10201468	-
circRNA3124	16	10354100	10354987	-	HSA_CIRCpedia_52323	RAD17
circRNA3128	16	10407221	10411476	+
circRNA3129	16	10462144	10463651	-
circRNA3131	16	10465889	10470948	-
circRNA3132	16	10468385	10476027	-	HSA_CIRCpedia_52306	CENPH
circRNA3136	16	11406004	11414147	-	HSA_CIRCpedia_52283	PIK3R1
circRNA3139	16	11469840	11472152	-
circRNA3141	16	12456117	12462842	-	HSA_CIRCpedia_123466	MAST4
circRNA3143	16	12479305	12486351	-
circRNA3154	16	13585207	13600616	-	HSA_CIRCpedia_361419	ERBIN
circRNA3155	16	13600499	13609228	-	HSA_CIRCpedia_52227	ERBIN
circRNA3158	16	14010237	14015980	+	HSA_CIRCpedia_52196	CENPK
circRNA3167	16	16979479	16993911	-	HSA_CIRCpedia_52094	IPO11
circRNA3170	16	22085072	22088595	-	HSA_CIRCpedia_52024	GPBP1
circRNA3179	16	23552850	23556306	+
circRNA3180	16	23552850	23562512	+	HSA_CIRCpedia_101053	SLC38A9
circRNA3196	16	28728924	28729629	+
circRNA3197	16	28728924	28741283	+
circRNA3202	16	31170194	31170879	-
circRNA3208	16	32628765	32630659	+	HSA_CIRCpedia_51842	OXCT1
circRNA3212	16	33628263	33634166	+	HSA_CIRCpedia_51832	PRKAA1
circRNA3214	16	33628263	33641334	+	HSA_CIRCpedia_51829	PRKAA1
circRNA3216	16	35170143	35171304	+	HSA_CIRCpedia_51821	FYB1
circRNA3217	16	35247661	35256594	+
circRNA3220	16	35364369	35379580	+
circRNA3222	16	35388046	35395679	+
circRNA3224	16	37097358	37100223	-
circRNA3225	16	37103614	37104612	-
circRNA3230	16	37190223	37197220	-	HSA_CIRCpedia_100915	NIPBL
circRNA3231	16	37927593	37929630	+	HSA_CIRCpedia_51661	NADK2
circRNA3232	16	37927593	37936022	+	HSA_CIRCpedia_51659	NADK2
circRNA3234	16	38035228	38039926	+
circRNA3237	16	40237525	40239673	-
circRNA3238	16	41125229	41130512	+	HSA_CIRCpedia_51586	ZFR
circRNA3243	16	41340062	41343281	+	HSA_CIRCpedia_51559	GOLPH3
circRNA3244	16	41863865	41869060	-	HSA_CIRCpedia_351812	C5orf22
circRNA3249	16	58392038	58400356	-
circRNA3250	16	58392055	58400356	-	HSA_CIRCpedia_50722	OTULIN
circRNA3253	16	58451216	58452723	-	HSA_CIRCpedia_50718	FAM105A
circRNA3258	16	62663567	62665716	-	HSA_CIRCpedia_164366	MARCH6
circRNA3259	16	62663567	62670073	-
circRNA3264	16	65224382	65232144	-
circRNA3265	16	66318091	66322142	-	HSA_CIRCpedia_52273	PAPD7
circRNA3273	17	223747	224140	+
circRNA3277	17	1729772	1746640	+
circRNA3282	17	3839554	3840229	-
circRNA3283	17	3882955	3890641	-	HSA_CIRCpedia_370502	TMEM131L
circRNA3284	17	3882955	3899138	-	HSA_CIRCpedia_47803	TMEM131L
circRNA3289	17	3952711	3959040	-	HSA_CIRCpedia_47791	TMEM131L
circRNA3291	17	5025584	5032323	+
circRNA3292	17	5094738	5095993	+	HSA_CIRCpedia_47769	FBXW7
circRNA3294	17	5882029	5885585	+
circRNA3297	17	6766349	6769256	+
circRNA3301	17	6844908	6854875	+	HSA_CIRCpedia_47689	LRBA
circRNA3302	17	7059596	7070222	+	HSA_CIRCpedia_47665	LRBA
circRNA3309	17	10283185	10283902	+	HSA_CIRCpedia_47590	PRMT9
circRNA3311	17	11530160	11540699	+	HSA_CIRCpedia_47586	SLC10A7
circRNA3313	17	11762437	11763658	+	HSA_CIRCpedia_47584	SLC10A7
circRNA3318	17	12874397	12876985	+
circRNA3323	17	14047246	14047701	-	HSA_CIRCpedia_47541	SMARCA5
circRNA3324	17	14062320	14065201	-	HSA_CIRCpedia_103622	SMARCA5
circRNA3327	17	15351045	15351632	+	HSA_CIRCpedia_68916	INPP4B
circRNA3329	17	15452431	15463296	+	HSA_CIRCpedia_47512	INPP4B
circRNA3330	17	16228541	16233327	-
circRNA3331	17	16514384	16516700	+	HSA_CIRCpedia_164981	RNF150
circRNA3333	17	17510874	17512217	+	HSA_CIRCpedia_47496	MAML3
circRNA3335	17	18156331	18157937	+	HSA_CIRCpedia_47474	ELF2
circRNA3336	17	18156331	18175228	+	HSA_CIRCpedia_47473	ELF2
circRNA3342	17	28594446	28611490	+
circRNA3343	17	28744239	28748927	-
circRNA3344	17	28748716	28766009	-	HSA_CIRCpedia_47417	JADE1
circRNA3347	17	29409845	29417804	-	HSA_CIRCpedia_47405	LARP1B
circRNA3348	17	29413838	29417804	-	HSA_CIRCpedia_47404	LARP1B
circRNA3349	17	29415163	29417804	-	HSA_CIRCpedia_47403	LARP1B
circRNA3351	17	29473387	29483241	-	HSA_CIRCpedia_147673	ABHD18
circRNA3352	17	29477709	29483241	-	HSA_CIRCpedia_47390	ABHD18
circRNA3355	17	29509764	29517562	+	HSA_CIRCpedia_346249	MFSD8
circRNA3358	17	35041641	35042538	-
circRNA3360	17	35110597	35111440	-
circRNA3361	17	35110597	35118157	-
circRNA3364	17	35163291	35164942	-	HSA_CIRCpedia_47325	KIAA1109
circRNA3371	17	43037475	43041243	+
circRNA3372	17	43037475	43043177	+
circRNA3373	17	43690210	43692203	+
circRNA3378	17	44062269	44064417	+
circRNA3380	17	44267056	44267256	-
circRNA3381	17	44658456	44661058	-	HSA_CIRCpedia_72982	EP400
circRNA3385	17	47927662	47932759	+	HSA_CIRCpedia_7638	SLC15A4
circRNA3386	17	47927662	47933588	+	HSA_CIRCpedia_7637	SLC15A4
circRNA3388	17	50451149	50452217	+	HSA_CIRCpedia_72929	DHX37
circRNA3392	17	51553418	51557630	-
circRNA3395	17	51556624	51557005	-
circRNA3396	17	51571789	51579035	-	HSA_CIRCpedia_7525	ATP6V0A2
circRNA3397	17	51631463	51632167	-
circRNA3399	17	51653222	51653961	-	HSA_CIRCpedia_7496	DDX55
circRNA3403	17	51864901	51866523	+
circRNA3406	17	51941611	51947424	+	HSA_CIRCpedia_72831	MPHOSPH9
circRNA3408	17	51955700	51957620	+	HSA_CIRCpedia_7434	MPHOSPH9
circRNA3410	17	52116136	52117521	+	HSA_CIRCpedia_7421	PITPNM2
circRNA3414	17	52303383	52306701	-
circRNA3418	17	52471579	52473180	-	HSA_CIRCpedia_7368	KNTC1
circRNA3420	17	52517042	52521603	+	HSA_CIRCpedia_161345	RSRC2
circRNA3421	17	52522619	52525187	+	HSA_CIRCpedia_7320	RSRC2
circRNA3422	17	52539599	52547683	+	HSA_CIRCpedia_173837	ZCCHC8
circRNA3426	17	52620323	52624321	+
circRNA3430	17	52730036	52737344	+
circRNA3434	17	53105462	53105793	+	HSA_CIRCpedia_7229	RHOF
circRNA3435	17	53258173	53258654	+	HSA_CIRCpedia_7216	KDM2B
circRNA3439	17	53516060	53516796	-
circRNA3440	17	53523851	53524657	-	HSA_CIRCpedia_7163	P2RX4
circRNA3446	17	54704575	54704740	-
circRNA3449	17	54829142	54831592	-	HSA_CIRCpedia_6698	ATXN2
circRNA3451	17	55148222	55152452	+
circRNA3452	17	55148934	55152452	+	HSA_CIRCpedia_7072	CIT
circRNA3453	17	55167012	55179526	+	HSA_CIRCpedia_7069	CIT
circRNA3454	17	55177698	55179526	+	HSA_CIRCpedia_7068	CIT
circRNA3456	17	56436266	56438821	-	HSA_CIRCpedia_7027	SUDS3
circRNA3464	17	57659644	57662714	-	HSA_CIRCpedia_6978	FBXW8
circRNA3465	17	57689792	57706590	-	HSA_CIRCpedia_6972	FBXW8
circRNA3467	17	57702419	57721460	-	HSA_CIRCpedia_6967	FBXW8
circRNA3473	17	58466381	58479281	+
circRNA3474	17	58470241	58471178	+
circRNA3477	17	59802702	59802933	-
circRNA3484	17	61424641	61427265	-	HSA_CIRCpedia_72434	PTPN11
circRNA3486	17	61442854	61448516	-	HSA_CIRCpedia_66689	PTPN11
circRNA3487	17	61442854	61453591	-	HSA_CIRCpedia_6874	PTPN11
circRNA3489	17	61611661	61612031	+
circRNA3495	17	61913012	61918521	-	HSA_CIRCpedia_6751	MAPKAPK5
circRNA3496	17	62670908	62672930	-	HSA_CIRCpedia_7153	SPPL3
circRNA3497	17	62670908	62674829	-	HSA_CIRCpedia_7154	SPPL3
circRNA3501	17	63033632	63038809	+
circRNA3503	17	63366806	63368883	+	HSA_CIRCpedia_6539	KCTD10
circRNA3508	17	63826950	63831391	+
circRNA3510	17	64053202	64059506	+	HSA_CIRCpedia_6476	SART3
circRNA3516	17	67023245	67026535	-	HSA_CIRCpedia_36224	PITPNB
circRNA3517	17	67023245	67040639	-	HSA_CIRCpedia_36225	PITPNB
circRNA3521	17	67698254	67701158	-	HSA_CIRCpedia_36257	CHEK2
circRNA3522	17	68316821	68321555	+	HSA_CIRCpedia_36309	NF2
circRNA3535	17	69849620	69852316	+	HSA_CIRCpedia_36453	DEPDC5
circRNA3543	17	70932385	70941117	-	HSA_CIRCpedia_36136	SPECC1L
circRNA3547	17	71273219	71274975	+	HSA_CIRCpedia_36057	MAPK1
circRNA3548	17	71273219	71279902	+	HSA_CIRCpedia_36056	MAPK1
circRNA3549	17	71273219	71284094	+	HSA_CIRCpedia_36055	MAPK1
circRNA3551	17	71273219	71289847	+	HSA_CIRCpedia_36049	MAPK1
circRNA3554	17	71485540	71487563	-
circRNA3560	18	964557	968053	+
circRNA3563	18	1034939	1040322	+
circRNA3566	18	1334074	1339378	-	HSA_CIRCpedia_13768	UBE3A
circRNA3568	18	1367637	1386808	-
circRNA3570	18	1380967	1386808	-	HSA_CIRCpedia_13781	UBE3A
circRNA3572	18	1384275	1386808	-	HSA_CIRCpedia_13785	UBE3A
circRNA3575	18	4352462	4352957	+	HSA_CIRCpedia_13592	CHSY1
circRNA3578	18	5130912	5133227	-	HSA_CIRCpedia_13584	ASB7
circRNA3581	18	6026660	6030125	-	HSA_CIRCpedia_13577	MEF2A
circRNA3587	18	6973773	6974318	+	HSA_CIRCpedia_16237	IGF1R
circRNA3591	18	11831349	11836336	-	HSA_CIRCpedia_359192	MCTP2
circRNA3592	18	11855891	11857723	-
circRNA3593	18	11855891	11875263	-	HSA_CIRCpedia_16227	MCTP2
circRNA3595	18	11899874	11905619	-	HSA_CIRCpedia_152479	MCTP2
circRNA3598	18	11933154	11953144	-	HSA_CIRCpedia_16223	MCTP2
circRNA3599	18	11952613	11953144	-	HSA_CIRCpedia_16222	MCTP2
circRNA3602	18	13247332	13254702	-	HSA_CIRCpedia_16208	CHD2
circRNA3610	18	13296368	13302172	-	HSA_CIRCpedia_16189	AC013394.1
circRNA3618	18	15568290	15578512	+	HSA_CIRCpedia_15974	AKAP13
circRNA3621	18	15658179	15666858	+	HSA_CIRCpedia_83990	AKAP13
circRNA3627	18	19723286	19726561	+	HSA_CIRCpedia_16024	ABHD2
circRNA3630	18	20391864	20398803	-	HSA_CIRCpedia_16083	AP3S2
circRNA3637	18	20589314	20597923	-
circRNA3638	18	20592976	20593445	-
circRNA3639	18	20592976	20597923	-	HSA_CIRCpedia_16090	IDH2
circRNA3652	18	21225002	21227736	-
circRNA3656	18	21275393	21277477	-	HSA_CIRCpedia_84093	IQGAP1
circRNA3660	18	21524674	21526912	+	HSA_CIRCpedia_361530	ZNF592
circRNA3663	18	21833526	21851332	+	HSA_CIRCpedia_15943	PDE8A
circRNA3672	18	22635457	22646961	-	HSA_CIRCpedia_15914	HDGFL3
circRNA3687	18	26702713	26703928	+
circRNA3688	18	26866968	26868672	+
circRNA3691	18	27859196	27866094	+	HSA_CIRCpedia_350338	TM2D3
circRNA3692	18	30190124	30198618	+	HSA_CIRCpedia_367501	UBE2Q2
circRNA3693	18	30190124	30207447	+	HSA_CIRCpedia_15722	UBE2Q2
circRNA3699	18	31199497	31204593	-	HSA_CIRCpedia_15770	TSPAN3
circRNA3700	18	31204078	31204593	-
circRNA3703	18	31419220	31425609	-
circRNA3706	18	31639819	31646827	+	HSA_CIRCpedia_15784	HMG20A
circRNA3707	18	31642534	31645702	+	HSA_CIRCpedia_83798	HMG20A
circRNA3708	18	32239250	32242636	+	HSA_CIRCpedia_15707	PTPN9
circRNA3709	18	32239250	32247893	+	HSA_CIRCpedia_15705	PTPN9
circRNA3711	18	32327243	32332983	+	HSA_CIRCpedia_15676	SIN3A
circRNA3716	18	32982274	32982480	-
circRNA3717	18	33476680	33477460	-	HSA_CIRCpedia_83662	PML
circRNA3721	18	40172512	40180985	+	HSA_CIRCpedia_84449	G2E3
circRNA3722	18	40177007	40180985	+	HSA_CIRCpedia_162501	G2E3
circRNA3723	18	40213990	40216054	+
circRNA3730	18	40522251	40533957	-	HSA_CIRCpedia_11862	STRN3
circRNA3731	18	40525646	40533957	-	HSA_CIRCpedia_11863	STRN3
circRNA3738	18	40834659	40841439	-	HSA_CIRCpedia_84491	HEATR5A
circRNA3741	18	41481124	41486076	+	HSA_CIRCpedia_115449	ARHGAP5
circRNA3742	18	42532532	42532935	+	HSA_CIRCpedia_120877	NPAS3
circRNA3746	18	44043237	44046676	-	HSA_CIRCpedia_84504	BAZ1A
circRNA3747	18	44222881	44223260	+	HSA_CIRCpedia_12032	SRP54
circRNA3749	18	44461552	44471341	+
circRNA3752	18	44755701	44763617	-
circRNA3754	18	44829222	44836566	-	HSA_CIRCpedia_131181	RALGAPA1
circRNA3756	18	44929065	44933837	+	HSA_CIRCpedia_131182	BRMS1L
circRNA3758	18	48122048	48126173	+	HSA_CIRCpedia_84567	CTAGE5
circRNA3759	18	48130470	48132328	+
circRNA3760	18	48130470	48137247	+
circRNA3768	18	53821782	53823089	+
circRNA3771	18	53846832	53848743	+	HSA_CIRCpedia_12185	FANCM
circRNA3773	18	54173332	54176993	-	HSA_CIRCpedia_14476	TP53BP1
circRNA3779	18	54417465	54419185	+
circRNA3780	18	54418953	54419185	+	HSA_CIRCpedia_120610	WDR76
circRNA3783	18	55026927	55027683	-
circRNA3798	18	59018756	59027528	-
circRNA3799	18	59893593	59895850	-
circRNA3806	18	60351289	60363401	+
circRNA3807	18	60358445	60363401	+	HSA_CIRCpedia_13550	VRK1
circRNA3811	18	62902271	62903231	-
circRNA3813	18	62925903	62930325	-
circRNA3814	18	62929957	62930322	-	HSA_CIRCpedia_13562	BCL11B
circRNA3815	18	62929957	62930325	-	HSA_CIRCpedia_13563	BCL11B
circRNA3818	18	63126680	63133857	-	HSA_CIRCpedia_13569	SETD3
circRNA3819	18	63126680	63146146	-
circRNA3820	18	63164754	63167385	+	HSA_CIRCpedia_13571	CCNK
circRNA3824	18	65500459	65506410	+	HSA_CIRCpedia_11407	PPP2R5C
circRNA3825	18	65559937	65562603	+	HSA_CIRCpedia_85192	DYNC1H1
circRNA3829	18	66122206	66132053	+	HSA_CIRCpedia_85294	RCOR1
circRNA3835	18	66676757	66681832	+
circRNA3837	18	66733217	66736623	+
circRNA3839	18	66736432	66736623	+	HSA_CIRCpedia_11514	MARK3
circRNA3840	18	66736432	66753040	+	HSA_CIRCpedia_11515	MARK3
circRNA3841	18	66783135	66789278	+	HSA_CIRCpedia_11517	MARK3
circRNA3842	18	66945350	66947677	+	HSA_CIRCpedia_85352	AL139300.1
circRNA3844	18	66945350	66963803	+	HSA_CIRCpedia_117478	AL139300.1
circRNA3847	18	67033772	67043689	-	HSA_CIRCpedia_11564	PPP1R13B
circRNA3848	18	68256540	68259331	-	HSA_CIRCpedia_11595	BRF1
circRNA3856	19	1674439	1679561	-
circRNA3860	19	1697850	1711165	-	HSA_CIRCpedia_159225	SLC4A7
circRNA3861	19	1697850	1712594	-	HSA_CIRCpedia_147879	SLC4A7
circRNA3867	19	2759799	2767786	+	HSA_CIRCpedia_8156	ZCWPW2
circRNA3868	19	5059751	5064413	+	HSA_CIRCpedia_45282	TGFBR2
circRNA3870	19	6017450	6021427	+	HSA_CIRCpedia_45286	STT3B
circRNA3871	19	6017450	6034413	+	HSA_CIRCpedia_45287	STT3B
circRNA3874	19	6042739	6045096	+
circRNA3880	19	6767277	6774639	+	HSA_CIRCpedia_45322	CMTM7
circRNA3884	19	6887541	6893474	-
circRNA3885	19	6893305	6896592	-	HSA_CIRCpedia_45327	DYNC1LI1
circRNA3886	19	7326935	7330771	-	HSA_CIRCpedia_45365	GLB1
circRNA3892	19	7675358	7679352	-	HSA_CIRCpedia_147889	CLASP2
circRNA3895	19	7822508	7839841	-	HSA_CIRCpedia_45454	CLASP2
circRNA3897	19	7827276	7839841	-	HSA_CIRCpedia_45456	CLASP2
circRNA3899	19	7984755	7986387	+	HSA_CIRCpedia_45464	PDCD6IP
circRNA3900	19	7984755	7991562	+
circRNA3910	19	10805228	10812086	+
circRNA3913	19	11596892	11612569	+	HSA_CIRCpedia_45543	OXSR1
circRNA3919	19	12312935	12318920	+	HSA_CIRCpedia_350032	WDR48
circRNA3923	19	14461438	14464796	+
circRNA3926	19	15165038	15169392	+	HSA_CIRCpedia_45671	SNRK
circRNA3930	19	15427733	15432507	-
circRNA3935	19	16534554	16536602	-
circRNA3940	19	17031489	17033359	-	HSA_CIRCpedia_46878	SETD5
circRNA3943	19	21130516	21136568	-	HSA_CIRCpedia_46296	ARL8B
circRNA3944	19	21134356	21136568	-	HSA_CIRCpedia_103824	ARL8B
circRNA3953	19	21583982	21584431	-
circRNA3954	19	21813103	21817134	+	HSA_CIRCpedia_45729	SUMF1
circRNA3959	19	29890036	29908861	+	HSA_CIRCpedia_46763	EIF4E3
circRNA3961	19	29908789	29928091	+	HSA_CIRCpedia_46761	EIF4E3
circRNA3962	19	29918949	29920675	+
circRNA3964	19	30560553	30572866	+	HSA_CIRCpedia_46750	FOXP1
circRNA3965	19	30567138	30572866	+	HSA_CIRCpedia_46749	FOXP1
circRNA3966	19	32479869	32484133	+	HSA_CIRCpedia_19106	TMF1
circRNA3969	19	32531837	32536005	+	HSA_CIRCpedia_105131	EOGT
circRNA3971	19	34012036	34027397	+	HSA_CIRCpedia_46706	SUCLG2
circRNA3973	19	35083861	35084181	+	HSA_CIRCpedia_124463	LRIG1
circRNA3975	19	35202828	35204247	-	HSA_CIRCpedia_46688	SLC25A26
circRNA3979	19	37579817	37594455	-	HSA_CIRCpedia_46639	ATXN7
circRNA3987	19	42954743	42959062	-
circRNA3988	19	42967782	42969921	-
circRNA3989	19	42986061	42995052	-	HSA_CIRCpedia_105082	PXK
circRNA3992	19	43629122	43629777	+	HSA_CIRCpedia_46499	ARF4
circRNA3993	19	43629122	43636485	+	HSA_CIRCpedia_46498	ARF4
circRNA3994	19	43629122	43639507	+
circRNA3999	19	44433341	44439874	-	HSA_CIRCpedia_124436	CCDC66
circRNA4000	19	44434398	44436072	-	HSA_CIRCpedia_138392	CCDC66
circRNA4002	19	47217118	47218120	-
circRNA4006	19	47923693	47932306	+	HSA_CIRCpedia_46398	SFMBT1
circRNA4007	19	47923693	47937712	+	HSA_CIRCpedia_46397	SFMBT1
circRNA4014	19	48140673	48142894	+
circRNA4016	19	48159026	48172212	+	HSA_CIRCpedia_147972	PBRM1
circRNA4017	19	48176264	48177460	+	HSA_CIRCpedia_138320	PBRM1
circRNA4022	19	49255750	49265089	+	HSA_CIRCpedia_46264	DCAF1
circRNA4025	19	50173823	50177349	-
circRNA4026	19	50173823	50180027	-
circRNA4032	19	50257299	50261940	-	HSA_CIRCpedia_46166	RBM6
circRNA4033	19	50257299	50265988	-	HSA_CIRCpedia_46165	RBM6
circRNA4034	19	50408978	50421913	+
circRNA4035	19	50709989	50716701	+	HSA_CIRCpedia_46136	USP4
circRNA4038	19	50737022	50741121	+
circRNA4039	19	50742645	50744703	+
circRNA4040	19	50978822	50980624	-	HSA_CIRCpedia_46064	ARIH2
circRNA4045	19	51827037	51834257	+
circRNA4047	19	51947698	51949293	+	HSA_CIRCpedia_147944	SMARCC1
circRNA4058	19	52333151	52337705	-
circRNA4059	19	52333151	52339190	-
circRNA4060	19	52333151	52343116	-
circRNA4061	19	52336559	52337705	-
circRNA4063	19	52399149	52402412	+	HSA_CIRCpedia_104419	SETD2
circRNA4065	19	52439286	52440036	-
circRNA4068	19	53300744	53305972	+	HSA_CIRCpedia_45781	FYCO1
circRNA4075	19	53506309	53514751	-
circRNA4077	19	53513271	53517602	-	HSA_CIRCpedia_153925	SACM1L
circRNA4078	19	53543333	53544085	-
circRNA4082	19	54127209	54139069	+	HSA_CIRCpedia_45738	ZDHHC3
circRNA4088	19	55209960	55211804	+
circRNA4098	19	55939601	55940535	+	HSA_CIRCpedia_43522	TMCC1
circRNA4108	19	57090115	57091743	+
circRNA4109	19	57127451	57143599	-	HSA_CIRCpedia_44013	NR2C2
circRNA4112	19	57655648	57665143	-
circRNA4114	19	57664909	57668679	-	HSA_CIRCpedia_43946	SLC6A6
circRNA4117	19	58335710	58349905	+	HSA_CIRCpedia_43664	NUP210
circRNA4118	19	58686187	58687852	+	HSA_CIRCpedia_103992	IQSEC1
circRNA4121	19	59224897	59225941	-	HSA_CIRCpedia_43460	EEFSEC
circRNA4122	19	59224897	59234085	-	HSA_CIRCpedia_43458	EEFSEC
circRNA4125	19	59653674	59654776	+	HSA_CIRCpedia_43399	ZXDC
circRNA4133	2	1798066	1799239	+	HSA_CIRCpedia_346098	TRAPPC12
circRNA4140	2	2362365	2375616	-
circRNA4141	2	2362365	2380022	-
circRNA4144	2	2646236	2650207	-
circRNA4150	2	2919053	2936878	+	HSA_CIRCpedia_62521	CDK5RAP2
circRNA4152	2	2958672	2960345	+	HSA_CIRCpedia_62515	CDK5RAP2
circRNA4163	2	10820138	10832953	-	HSA_CIRCpedia_111806	SNX30
circRNA4166	2	11013982	11015173	-	HSA_CIRCpedia_62364	KIAA1958
circRNA4168	2	11106033	11120840	-	HSA_CIRCpedia_141015	HSDL2
circRNA4170	2	11127325	11128702	-	HSA_CIRCpedia_62354	HSDL2
circRNA4171	2	11208588	11211258	+	HSA_CIRCpedia_62348	PTBP3
circRNA4172	2	11208588	11219604	+	HSA_CIRCpedia_62346	PTBP3
circRNA4174	2	11229049	11230796	+	HSA_CIRCpedia_62335	PTBP3
circRNA4176	2	11247588	11248625	+	HSA_CIRCpedia_141010	PTBP3
circRNA4178	2	11306306	11320489	+	HSA_CIRCpedia_62326	SUSD1
circRNA4180	2	11359710	11364952	+	HSA_CIRCpedia_62312	SUSD1
circRNA4181	2	11385820	11388465	+	HSA_CIRCpedia_62304	SUSD1
circRNA4182	2	11407577	11420637	+
circRNA4183	2	11420101	11420637	+
circRNA4191	2	14154410	14156117	+	HSA_CIRCpedia_62196	TMEM245
circRNA4195	2	14182518	14197666	+	HSA_CIRCpedia_62167	TMEM245
circRNA4197	2	15753418	15769613	-	HSA_CIRCpedia_111728	RAD23B
circRNA4201	2	15766482	15772752	-	HSA_CIRCpedia_62129	RAD23B
circRNA4202	2	16068183	16080999	-	HSA_CIRCpedia_62127	ZNF462
circRNA4203	2	16078665	16080999	-	HSA_CIRCpedia_62126	ZNF462
circRNA4205	2	17418490	17418811	-
circRNA4213	2	24021093	24024066	+	HSA_CIRCpedia_64654	SECISBP2
circRNA4214	2	25701083	25703979	+	HSA_CIRCpedia_64659	SYK
circRNA4220	2	26964850	26974781	-	HSA_CIRCpedia_111538	SPTLC1
circRNA4228	2	27958067	27961323	-	HSA_CIRCpedia_64723	FAM120A
circRNA4232	2	28479818	28484135	+
circRNA4238	2	29689559	29703322	+	HSA_CIRCpedia_64824	SLC35D2
circRNA4240	2	30088499	30091160	-
circRNA4241	2	30101327	30111788	-
circRNA4244	2	30902070	30915584	+
circRNA4245	2	30912297	30915584	+	HSA_CIRCpedia_64790	FANCC
circRNA4246	2	30912297	30925743	+	HSA_CIRCpedia_64789	FANCC
circRNA4247	2	31027264	31044529	+
circRNA4248	2	33337890	33339052	+	HSA_CIRCpedia_178928	ZCCHC6
circRNA4252	2	33626927	33637521	-	HSA_CIRCpedia_64591	NAA35
circRNA4253	2	33626927	33640616	-	HSA_CIRCpedia_369317	NAA35
circRNA4254	2	33637354	33640616	-	HSA_CIRCpedia_64588	NAA35
circRNA4259	2	33852908	33869821	+	HSA_CIRCpedia_64568	AGTPBP1
circRNA4260	2	33858963	33869821	+	HSA_CIRCpedia_149172	AGTPBP1
circRNA4261	2	33869109	33869821	+	HSA_CIRCpedia_140881	AGTPBP1
circRNA4263	2	35605481	35605865	+	HSA_CIRCpedia_349283	KIF27
circRNA4265	2	35605481	35623657	+	HSA_CIRCpedia_140866	KIF27
circRNA4268	2	35631140	35648867	+	HSA_CIRCpedia_140863	KIF27
circRNA4273	2	35734350	35741171	+	HSA_CIRCpedia_125579	GKAP1
circRNA4274	2	35876071	35877973	+	HSA_CIRCpedia_64537	UBQLN1
circRNA4275	2	35876071	35884574	+	HSA_CIRCpedia_64531	UBQLN1
circRNA4277	2	37071786	37072709	-	HSA_CIRCpedia_63964	UBAP1
circRNA4278	2	37071786	37079169	-	HSA_CIRCpedia_63963	UBAP1
circRNA4281	2	37317405	37331276	+	HSA_CIRCpedia_63936	UBAP2
circRNA4282	2	37319269	37327793	+
circRNA4286	2	37383729	37393490	-	HSA_CIRCpedia_63897	UBE2R2
circRNA4287	2	37594189	37600591	-
circRNA4289	2	37659909	37660208	-	HSA_CIRCpedia_166018	CHMP5
circRNA4294	2	38205581	38205821	-
circRNA4295	2	38205581	38206462	-
circRNA4297	2	38308325	38312030	+
circRNA4298	2	39087397	39094700	-
circRNA4301	2	39924215	39926774	+	HSA_CIRCpedia_343595	KCTD9
circRNA4302	2	39924215	39938428	+
circRNA4303	2	39937336	39938428	+
circRNA4304	2	39968805	39969908	+
circRNA4315	2	40104494	40109715	-	HSA_CIRCpedia_60684	DOCK5
circRNA4316	2	40104494	40117131	-
circRNA4321	2	42049677	42052701	+
circRNA4323	2	42880777	42898319	-	HSA_CIRCpedia_60610	PPP3CC
circRNA4325	2	42883770	42898319	-	HSA_CIRCpedia_60609	PPP3CC
circRNA4326	2	42890913	42898319	-	HSA_CIRCpedia_60608	PPP3CC
circRNA4334	2	46992758	46994665	-
circRNA4336	2	47027954	47029438	-	HSA_CIRCpedia_62062	TEX10
circRNA4345	2	47512613	47516081	+
circRNA4350	2	49328628	49328861	+	HSA_CIRCpedia_61991	TRIM14
circRNA4351	2	49328628	49336039	+	HSA_CIRCpedia_61990	TRIM14
circRNA4356	2	49643972	49653147	+	HSA_CIRCpedia_116674	XPA
circRNA4358	2	49643972	49656550	+	HSA_CIRCpedia_140948	XPA
circRNA4359	2	49647555	49653147	+	HSA_CIRCpedia_375183	XPA
circRNA4363	2	49839757	49842374	-
circRNA4366	2	49852351	49856819	-
circRNA4371	2	50944887	50945905	-
circRNA4376	2	51270829	51277111	-
circRNA4379	2	51375837	51381273	+	HSA_CIRCpedia_345928	PAX5
circRNA4381	2	51375837	51394076	+	HSA_CIRCpedia_113534	PAX5
circRNA4390	2	51908624	51908817	+	HSA_CIRCpedia_64078	RNF38
circRNA4391	2	51908624	51920116	+	HSA_CIRCpedia_64075	RNF38
circRNA4394	2	52048138	52053703	-
circRNA4397	2	52969668	52976609	-	HSA_CIRCpedia_111266	UNC13B
circRNA4401	2	56657138	56659146	-	HSA_CIRCpedia_355471	TLE4
circRNA4402	2	56741233	56756706	-	HSA_CIRCpedia_64484	TLE4
circRNA4404	2	58163830	58166967	-	HSA_CIRCpedia_366051	CEP78
circRNA4406	2	58573412	58576119	+	HSA_CIRCpedia_64472	GNAQ
circRNA4410	2	58956476	58966615	-	HSA_CIRCpedia_114625	VPS13A
circRNA4419	2	59087463	59093311	-	HSA_CIRCpedia_166046	VPS13A
circRNA4420	2	59087463	59100022	-
circRNA4421	2	59089276	59093311	-
circRNA4426	2	61160624	61168737	-
circRNA4427	2	61160624	61173620	-	HSA_CIRCpedia_64429	OSTF1
circRNA4429	2	61274672	61291773	+	HSA_CIRCpedia_64423	CARNMT1
circRNA4430	2	61288333	61291773	+	HSA_CIRCpedia_64422	CARNMT1
circRNA4433	2	64412109	64414746	+	HSA_CIRCpedia_64389	TMEM2
circRNA4436	2	65872221	65879273	-	HSA_CIRCpedia_64376	SMC5
circRNA4437	2	65876292	65879273	-	HSA_CIRCpedia_111434	SMC5
circRNA4443	2	68121955	68140166	+	HSA_CIRCpedia_63802	DOCK8
circRNA4444	2	68137209	68140166	+	HSA_CIRCpedia_63816	DOCK8
circRNA4446	2	68167036	68175209	+	HSA_CIRCpedia_368116	DOCK8
circRNA4448	2	68178552	68184624	+
circRNA4449	2	68220290	68221257	+
circRNA4458	2	71062971	71067323	-	HSA_CIRCpedia_140620	RFX3
circRNA4459	2	71062971	71076652	-	HSA_CIRCpedia_63829	RFX3
circRNA4466	2	72811778	72812028	+	HSA_CIRCpedia_64221	JAK2
circRNA4467	2	72881320	72882820	+
circRNA4474	2	73308117	73310138	+
circRNA4475	2	73318846	73327303	+
circRNA4477	2	73566578	73567995	-	HSA_CIRCpedia_68073	KIAA2026
circRNA4478	2	73587673	73587873	-
circRNA4483	2	73919375	73922880	+
circRNA4485	2	74230452	74250371	+	HSA_CIRCpedia_64306	KDM4C
circRNA4493	2	82728978	82746338	-	HSA_CIRCpedia_63577	ZDHHC21
circRNA4494	2	82732151	82746338	-
circRNA4498	2	85099875	85100793	+	HSA_CIRCpedia_111087	CNTLN
circRNA4499	2	85186435	85202617	+	HSA_CIRCpedia_63625	CNTLN
circRNA4506	2	87076836	87086317	-	HSA_CIRCpedia_63651	HAUS6
circRNA4513	2	88229155	88229787	-	HSA_CIRCpedia_63701	MLLT3
circRNA4518	2	89793763	89796176	+
circRNA4520	2	94549221	94552139	-	HSA_CIRCpedia_63787	CAAP1
circRNA4525	2	98597661	98598061	-
circRNA4528	2	101370715	101377340	+	HSA_CIRCpedia_60768	ELP3
circRNA4529	2	101615241	101617108	-
circRNA4532	2	101622151	101627869	-	HSA_CIRCpedia_88999	ZNF395
circRNA4533	2	102012666	102024180	+	HSA_CIRCpedia_60784	EXTL3
circRNA4538	2	102278263	102286199	+	HSA_CIRCpedia_60806	HMBOX1
circRNA4544	2	103708288	103713137	+
circRNA4546	2	104409781	104414918	+
circRNA4553	2	106191569	106204517	-
circRNA4559	2	110415719	110429828	+	HSA_CIRCpedia_47936	NEK1
circRNA4562	2	110725057	110726169	+	HSA_CIRCpedia_47921	SH3RF1
circRNA4565	2	111526183	111538381	-
circRNA4566	2	111530839	111538381	-	HSA_CIRCpedia_64760	MFSD14B
circRNA4571	2	112535974	112538418	-	HSA_CIRCpedia_13819	HERC2
circRNA4572	2	112571495	112572412	-
circRNA4578	2	113758165	113758614	-	HSA_CIRCpedia_37877	FAM168B
circRNA4579	2	116193925	116197782	-
circRNA4583	2	116255864	116256745	-	HSA_CIRCpedia_92763	UGGT1
circRNA4584	2	116255864	116267322	-	HSA_CIRCpedia_122591	UGGT1
circRNA4595	2	116999990	117000159	+
circRNA4597	2	117043528	117054009	+	HSA_CIRCpedia_37778	MAP3K2
circRNA4606	2	117504511	117507263	-	HSA_CIRCpedia_38917	NAB1
circRNA4607	2	117504511	117523010	-	HSA_CIRCpedia_38915	NAB1
circRNA4608	2	117522173	117523010	-	HSA_CIRCpedia_118396	NAB1
circRNA4609	2	117660989	117663802	+
circRNA4611	2	118325322	118334569	-
circRNA4613	2	121581392	121599357	-
circRNA4614	2	121591249	121599357	-
circRNA4615	2	125476394	125480641	-
circRNA4616	2	125476394	125483522	-
circRNA4617	2	125497108	125503031	-	HSA_CIRCpedia_38840	NUP35
circRNA4618	2	125500565	125503031	-	HSA_CIRCpedia_38839	NUP35
circRNA4620	2	125782503	125786992	+
circRNA4623	2	127189583	127203257	-	HSA_CIRCpedia_93133	ITGA4
circRNA4624	2	127203103	127218775	-
circRNA4626	2	127208782	127218775	-
circRNA4629	2	128962779	128966166	+	HSA_CIRCpedia_93128	CWC22
circRNA4630	2	128962779	128968898	+
circRNA4631	2	128973611	128978654	+
circRNA4632	2	129780218	129783607	+	HSA_CIRCpedia_367994	SESTD1
circRNA4633	2	129780218	129796456	+	HSA_CIRCpedia_93127	SESTD1
circRNA4635	2	129818735	129828012	+
circRNA4637	2	130526241	130535943	-	HSA_CIRCpedia_38769	PLEKHA3
circRNA4641	2	131477462	131488579	-	HSA_CIRCpedia_38740	AGPS
circRNA4645	2	131515649	131526296	-	HSA_CIRCpedia_362113	AGPS
circRNA4648	2	131536272	131544649	-	HSA_CIRCpedia_38722	AGPS
circRNA4660	2	134504943	134506183	-	HSA_CIRCpedia_363951	SCRN3
circRNA4662	2	134926168	134927527	+	HSA_CIRCpedia_38671	SP3
circRNA4666	2	136247043	136249802	-
circRNA4671	2	137060335	137060543	-	HSA_CIRCpedia_93052	CYBRD1
circRNA4672	2	137060335	137061026	-
circRNA4673	2	137136964	137144454	-	HSA_CIRCpedia_38603	DCAF17
circRNA4674	2	137142433	137146661	-	HSA_CIRCpedia_38597	DCAF17
circRNA4675	2	137145693	137146661	-
circRNA4682	2	137512815	137526176	+	HSA_CIRCpedia_38574	TLK1
circRNA4683	2	137522157	137526176	+	HSA_CIRCpedia_38573	TLK1
circRNA4684	2	137525988	137543565	+	HSA_CIRCpedia_38568	TLK1
circRNA4687	2	137555464	137562419	+	HSA_CIRCpedia_38559	TLK1
circRNA4690	2	138557162	138564257	-	HSA_CIRCpedia_93015	UBR3
circRNA4691	2	138576685	138586352	-	HSA_CIRCpedia_38496	UBR3
circRNA4692	2	138583100	138586352	-	HSA_CIRCpedia_38494	UBR3
circRNA4696	2	139191553	139193388	-	HSA_CIRCpedia_38462	DHRS9
circRNA4703	2	140118711	140130312	+	HSA_CIRCpedia_38443	STK39
circRNA4705	2	140183193	140193434	+	HSA_CIRCpedia_38436	STK39
circRNA4709	2	143698328	143701723	+	HSA_CIRCpedia_374289	COBLL1
circRNA4710	2	143698328	143707669	+	HSA_CIRCpedia_38403	COBLL1
circRNA4711	2	147270249	147273868	-	HSA_CIRCpedia_38383	PSMD14
circRNA4720	2	149139567	149145503	+	HSA_CIRCpedia_38343	BAZ2B
circRNA4730	2	156254158	156259488	+	HSA_CIRCpedia_38122	STAM2
circRNA4731	2	156254158	156270198	+
circRNA4732	2	156267787	156270198	+	HSA_CIRCpedia_134899	STAM2
circRNA4735	2	156276361	156279342	+	HSA_CIRCpedia_92903	STAM2
circRNA4736	2	156890543	156892893	-
circRNA4737	2	156890543	156899397	-
circRNA4744	2	159909960	159912779	-	HSA_CIRCpedia_38069	MBD5
circRNA4745	2	160485987	160486438	-	HSA_CIRCpedia_373134	ACVR2A
circRNA4746	2	160485987	160493148	-	HSA_CIRCpedia_38060	ACVR2A
circRNA4747	2	164440836	164446037	+	HSA_CIRCpedia_38055	ZEB2
circRNA4749	2	164745968	164750052	+	HSA_CIRCpedia_38047	GTDC1
circRNA4755	2	173940571	173953445	-	HSA_CIRCpedia_37986	UBXN4
circRNA4757	2	173949112	173953445	-	HSA_CIRCpedia_37983	UBXN4
circRNA4759	2	174301700	174312613	+	HSA_CIRCpedia_157934	ZRANB3
circRNA4761	2	174473174	174476999	-	HSA_CIRCpedia_92844	RAB3GAP1
circRNA4764	2	174620026	174628268	-	HSA_CIRCpedia_92837	RAB3GAP1
circRNA4776	2	177871845	177873523	-
circRNA4777	2	177871845	177881673	-
circRNA4778	2	177872196	177881673	-
circRNA4779	2	177878085	177881673	-
circRNA4781	2	177989803	177992435	+	HSA_CIRCpedia_37611	ACTR3
circRNA4786	2	182086628	182087978	-	HSA_CIRCpedia_134667	CCDC93
circRNA4787	2	182086628	182091010	-	HSA_CIRCpedia_92671	CCDC93
circRNA4788	2	182110371	182117224	-	HSA_CIRCpedia_168888	CCDC93
circRNA4794	2	184108100	184125244	+	HSA_CIRCpedia_37660	PTPN4
circRNA4798	2	184186427	184204532	+	HSA_CIRCpedia_114124	PTPN4
circRNA4803	2	185748154	185752456	-	HSA_CIRCpedia_37741	CLASP1
circRNA4808	2	192087103	192097270	+	HSA_CIRCpedia_38923	GLS
circRNA4810	2	192093026	192105019	+
circRNA4812	2	192187096	192192062	-
circRNA4816	2	192854886	192855517	+
circRNA4817	2	192899249	192900997	+
circRNA4819	2	197257174	197263170	-	HSA_CIRCpedia_93224	DNAH7
circRNA4821	2	197997209	197999295	+
circRNA4826	2	198313401	198323348	-	HSA_CIRCpedia_69699	ANKRD44
circRNA4832	2	198640455	198641037	-	HSA_CIRCpedia_146385	SF3B1
circRNA4846	2	202387101	202404648	+
circRNA4848	2	202418049	202418565	+	HSA_CIRCpedia_93311	CFLAR
circRNA4849	2	202418049	202420867	+
circRNA4850	2	202546829	202551239	+
circRNA4852	2	203441491	203448469	-	HSA_CIRCpedia_39193	SUMO1
circRNA4853	2	203653674	203655503	+	HSA_CIRCpedia_39204	BMPR2
circRNA4854	2	203797679	203806094	+	HSA_CIRCpedia_39217	FAM117B
circRNA4857	2	206328575	206329747	+	HSA_CIRCpedia_39368	PARD3B
circRNA4859	2	207787431	207789595	+
circRNA4862	2	208582209	208596519	+	HSA_CIRCpedia_39421	CREB1
circRNA4863	2	208582209	208599730	+	HSA_CIRCpedia_39422	CREB1
circRNA4865	2	209284583	209295759	+	HSA_CIRCpedia_39448	PIKFYVE
circRNA4869	2	210716136	210726180	-	HSA_CIRCpedia_342980	KANSL1L
circRNA4875	2	211035629	211038205	-
circRNA4876	2	216945379	216946746	-
circRNA4881	2	217157653	217159249	+
circRNA4883	2	219250879	219259500	+	HSA_CIRCpedia_122901	ARPC2
circRNA4896	2	224089184	224094741	+
circRNA4897	2	224091337	224094741	+	HSA_CIRCpedia_153318	ACSL3
circRNA4898	2	224946532	224957763	-	HSA_CIRCpedia_39833	AP1S3
circRNA4903	2	225143902	225153645	-	HSA_CIRCpedia_39854	SERPINE2
circRNA4908	2	225941666	225943049	-
circRNA4916	2	226033370	226034210	-	HSA_CIRCpedia_93795	DOCK10
circRNA4918	2	228158186	228160737	+	HSA_CIRCpedia_39877	RHBDD1
circRNA4924	2	230879423	230880713	-
circRNA4932	2	230964255	230981082	-	HSA_CIRCpedia_39961	TRIP12
circRNA4935	2	231256455	231260086	-
circRNA4937	2	231257891	231260086	-
circRNA4938	2	231258812	231260083	-
circRNA4939	2	231258812	231260086	-
circRNA4942	2	231274449	231280947	-
circRNA4950	2	231319895	231322605	+
circRNA4951	2	231319895	231325257	+
circRNA4954	2	231327285	231333545	+
circRNA4955	2	231327285	231337980	+
circRNA4956	2	231327285	231342068	+
circRNA4961	2	231341508	231342068	+
circRNA4965	2	231376092	231380821	+
circRNA4966	2	231407570	231414889	+
circRNA4969	2	231499322	231519272	+
circRNA4970	2	231512693	231514104	+
circRNA4971	2	231512693	231519272	+
circRNA4972	2	231512693	231531828	+
circRNA4977	2	231993970	232011058	+	HSA_CIRCpedia_369100	PSMD1
circRNA4978	2	232749221	232750039	+	HSA_CIRCpedia_40022	DIS3L2
circRNA4982	2	233489602	233494756	-
circRNA4984	2	233749312	233750753	+	HSA_CIRCpedia_31475	AK2
circRNA4985	2	234090360	234092370	+	HSA_CIRCpedia_31440	ZBTB8OS
circRNA4986	2	234340398	234341410	-
circRNA4988	2	234462965	234465434	-
circRNA4996	2	235423303	235424557	+	HSA_CIRCpedia_31332	PUM1
circRNA4997	2	235423303	235436864	+	HSA_CIRCpedia_31330	PUM1
circRNA5000	2	235434449	235436864	+	HSA_CIRCpedia_31329	PUM1
circRNA5001	2	235434449	235447973	+	HSA_CIRCpedia_31328	PUM1
circRNA5005	2	235456455	235460477	+	HSA_CIRCpedia_31318	PUM1
circRNA5008	2	237388816	237390606	-	HSA_CIRCpedia_31260	EPB41
circRNA5009	2	237388816	237408274	-	HSA_CIRCpedia_31258	EPB41
circRNA5010	2	237401326	237408274	-
circRNA5015	2	237731973	237732382	-
circRNA5025	2	238244851	238254452	+	HSA_CIRCpedia_31183	EYA3
circRNA5031	2	239318890	239322378	-	HSA_CIRCpedia_31136	ARID1A
circRNA5032	2	239446369	239447236	-
circRNA5034	2	239454383	239455504	-	HSA_CIRCpedia_31135	RPS6KA1
circRNA5040	2	240135122	240138643	-
circRNA5045	2	240470929	240480219	-	HSA_CIRCpedia_31079	TMEM57
circRNA5055	2	242220928	242222989	+
circRNA5057	2	242392012	242396988	+	HSA_CIRCpedia_30768	HNRNPR
circRNA5058	2	242392015	242396988	+	HSA_CIRCpedia_30768	HNRNPR
circRNA5059	2	242394424	242396988	+	HSA_CIRCpedia_366317	HNRNPR
circRNA5062	2	243218219	243219564	-	HSA_CIRCpedia_30386	ZBTB40
circRNA5063	2	243218219	243232931	-
circRNA5064	2	243626499	243645184	-
circRNA5066	2	243626672	243645184	-
circRNA5067	2	243631377	243645184	-	HSA_CIRCpedia_30204	CDC42
circRNA5068	2	243642248	243645184	-	HSA_CIRCpedia_30203	CDC42
circRNA5073	2	244462688	244463479	+
circRNA5076	2	244571200	244581878	+	HSA_CIRCpedia_29895	EIF4G3
circRNA5082	2	244748273	244749579	+
circRNA5084	2	244759301	244772359	+	HSA_CIRCpedia_29767	HP1BP3
circRNA5086	2	244869832	244871733	+	HSA_CIRCpedia_29731	DDOST
circRNA5087	2	245629272	245633357	-
circRNA5088	2	245632448	245649598	-	HSA_CIRCpedia_29500	OTUD3
circRNA5089	2	245644142	245649598	-	HSA_CIRCpedia_29498	OTUD3
circRNA5090	2	245751187	245765221	+
circRNA5102	2	248658689	248661602	+	HSA_CIRCpedia_28559	FBXO42
circRNA5103	2	248658689	248671851	+	HSA_CIRCpedia_28558	FBXO42
circRNA5105	20	2773500	2777169	-	HSA_CIRCpedia_342428	PRIM2
circRNA5107	20	3100277	3103180	+	HSA_CIRCpedia_55349	RAB23
circRNA5108	20	3100277	3116872	+	HSA_CIRCpedia_55348	RAB23
circRNA5109	20	3100277	3118838	+
circRNA5110	20	3103095	3116872	+	HSA_CIRCpedia_55347	RAB23
circRNA5111	20	3113487	3116872	+	HSA_CIRCpedia_55346	RAB23
circRNA5112	20	3174401	3177737	-
circRNA5115	20	3180277	3193160	-	HSA_CIRCpedia_99691	ZNF451
circRNA5116	20	3191770	3201954	-	HSA_CIRCpedia_55336	ZNF451
circRNA5117	20	3197262	3201954	-	HSA_CIRCpedia_55335	ZNF451
circRNA5118	20	6735388	6743998	-	HSA_CIRCpedia_135660	LRRC1
circRNA5121	20	7337938	7348104	-
circRNA5127	20	8801016	8806920	-	HSA_CIRCpedia_54797	C6orf106
circRNA5128	20	8933583	8934697	+	HSA_CIRCpedia_54801	UHRF1BP1
circRNA5134	20	9733122	9734327	-	HSA_CIRCpedia_54848	FKBP5
circRNA5141	20	10114032	10120517	+	HSA_CIRCpedia_54867	MAPK14
circRNA5142	20	10120459	10133593	+
circRNA5143	20	10132007	10132944	+
circRNA5147	20	10526322	10531270	-	HSA_CIRCpedia_169132	STK38
circRNA5148	20	10526322	10540455	-	HSA_CIRCpedia_150737	STK38
circRNA5149	20	10527725	10531270	-
circRNA5153	20	10895784	10896667	+	HSA_CIRCpedia_68427	C6orf89
circRNA5157	20	11010704	11011610	+
circRNA5158	20	11010704	11014413	+
circRNA5159	20	11013347	11014413	+
circRNA5165	20	12468713	12486503	-	HSA_CIRCpedia_54917	BTBD9
circRNA5166	20	12480462	12486503	-	HSA_CIRCpedia_54919	BTBD9
circRNA5174	20	16065290	16067263	-
circRNA5175	20	16065290	16068566	-
circRNA5178	20	16419534	16425634	+
circRNA5179	20	16422022	16425634	+	HSA_CIRCpedia_99468	UBR2
circRNA5181	20	16423501	16425634	+
circRNA5191	20	17017096	17022911	-
circRNA5193	20	17167419	17168336	-
circRNA5194	20	17167419	17175585	-
circRNA5196	20	17197089	17208513	+
circRNA5200	20	18438406	18447058	-	HSA_CIRCpedia_55186	SUPT3H
circRNA5206	20	19941778	19951349	+
circRNA5209	20	20505992	20508649	-	HSA_CIRCpedia_55208	TNFRSF21
circRNA5211	20	22008880	22014376	-	HSA_CIRCpedia_55228	MUT
circRNA5214	20	24479289	24490544	-
circRNA5223	20	27569941	27578289	+
circRNA5224	20	27577767	27578289	+
circRNA5229	20	31579095	31580391	-
circRNA5231	20	31648646	31650852	+
circRNA5236	20	31660877	31675038	+	HSA_CIRCpedia_179942	CMAHP
circRNA5238	20	31673053	31675038	+	HSA_CIRCpedia_99195	CMAHP
circRNA5239	20	31673053	31679850	+
circRNA5241	20	31894647	31910410	+
circRNA5242	20	31897961	31898901	+
circRNA5248	20	32222598	32223113	-
circRNA5249	20	32231335	32237233	-
circRNA5251	20	35063770	35071541	-
circRNA5254	20	36714555	36721784	+	HSA_CIRCpedia_54573	MBOAT1
circRNA5256	20	38352135	38356425	-	HSA_CIRCpedia_54536	KDM1B
circRNA5257	20	38353554	38356425	-	HSA_CIRCpedia_54535	KDM1B
circRNA5258	20	38368730	38371941	+
circRNA5261	20	38615704	38618697	+
circRNA5262	20	38619614	38623241	+
circRNA5265	20	38635521	38636084	+
circRNA5272	20	38697900	38714290	+	HSA_CIRCpedia_54486	NUP153
circRNA5279	20	38731715	38741285	+	HSA_CIRCpedia_174168	NUP153
circRNA5281	20	38736942	38748158	+
circRNA5285	20	40342082	40348334	+
circRNA5286	20	40342082	40357289	+	HSA_CIRCpedia_54085	DTNBP1
circRNA5288	20	40478816	40478992	-	HSA_CIRCpedia_54007	JARID2
circRNA5293	20	41972976	41985138	+	HSA_CIRCpedia_53636	RANBP9
circRNA5301	20	46142393	46144525	+
circRNA5304	20	47061810	47068257	-	HSA_CIRCpedia_55441	RREB1
circRNA5305	20	47061810	47071943	-
circRNA5307	20	47793727	47796137	+	HSA_CIRCpedia_368443	F13A1
circRNA5309	20	47833594	47845324	+
circRNA5310	20	48284546	48294182	-	HSA_CIRCpedia_55298	FARS2
circRNA5314	20	48568916	48569592	-	HSA_CIRCpedia_55226	CDYL
circRNA5317	20	49151678	49152262	+	HSA_CIRCpedia_99055	PXDC1
circRNA5323	20	49532388	49535394	-
circRNA5326	20	50059751	50067322	+	HSA_CIRCpedia_54593	GMDS
circRNA5327	20	50065724	50067322	+	HSA_CIRCpedia_54592	GMDS
circRNA5328	20	50156621	50157805	+	HSA_CIRCpedia_54567	GMDS
circRNA5333	20	50978140	50978493	-
circRNA5334	20	50978140	50984360	-	HSA_CIRCpedia_357141	IRF4
circRNA5335	21	513618	521179	-	HSA_CIRCpedia_113148	AP001273.2
circRNA5336	21	514858	521179	-	HSA_CIRCpedia_75111	AP001273.2
circRNA5337	21	517868	521179	-	HSA_CIRCpedia_6073	AP001273.2
circRNA5341	21	619781	624575	-
circRNA5343	21	1201318	1203784	+
circRNA5344	21	4599696	4603822	+	HSA_CIRCpedia_75086	CHORDC1
circRNA5351	21	7916127	7918941	-	HSA_CIRCpedia_5928	TMEM135
circRNA5355	21	8987224	8994388	+	HSA_CIRCpedia_5910	PICALM
circRNA5356	21	8987224	9000945	+	HSA_CIRCpedia_5909	PICALM
circRNA5358	21	8987224	9005718	+	HSA_CIRCpedia_5907	PICALM
circRNA5359	21	8994286	9000945	+
circRNA5360	21	8994286	9004113	+
circRNA5362	21	8994286	9007765	+
circRNA5364	21	9011940	9014293	+	HSA_CIRCpedia_5896	PICALM
circRNA5366	21	9011940	9029932	+	HSA_CIRCpedia_5874	PICALM
circRNA5369	21	9027657	9036143	+	HSA_CIRCpedia_5855	PICALM
circRNA5371	21	9268287	9271617	+
circRNA5375	21	11894114	11902384	+
circRNA5379	21	12277239	12282474	+	HSA_CIRCpedia_66867	PRCP
circRNA5381	21	16880801	16881391	+	HSA_CIRCpedia_5782	NARS2
circRNA5383	21	16880801	16893825	+	HSA_CIRCpedia_5780	NARS2
circRNA5385	21	16979756	16992082	+	HSA_CIRCpedia_5768	NARS2
circRNA5386	21	16984438	16992082	+	HSA_CIRCpedia_5767	NARS2
circRNA5391	21	17503900	17515544	+	HSA_CIRCpedia_75013	INTS4
circRNA5392	21	17627470	17628692	+
circRNA5393	21	17701928	17709769	+	HSA_CIRCpedia_5717	RSF1
circRNA5398	21	23808852	23822203	-	HSA_CIRCpedia_3996	PRMT3
circRNA5399	21	23869779	23882678	-	HSA_CIRCpedia_119484	PRMT3
circRNA5405	21	25727035	25729485	+	HSA_CIRCpedia_3902	HPS5
circRNA5409	21	27652306	27667721	+
circRNA5413	21	28258811	28263304	+
circRNA5415	21	28874607	28875094	+
circRNA5416	21	28966891	28971448	+
circRNA5417	21	28966891	28973240	+	HSA_CIRCpedia_3676	ST3GAL4
circRNA5423	21	31067802	31080319	-	HSA_CIRCpedia_3689	ETS1
circRNA5425	21	31072623	31080319	-	HSA_CIRCpedia_3691	ETS1
circRNA5428	21	31365088	31369384	+	HSA_CIRCpedia_3697	FLI1
circRNA5429	21	31365088	31378268	+	HSA_CIRCpedia_3698	FLI1
circRNA5430	21	31671150	31684396	-	HSA_CIRCpedia_3714	ARHGAP32
circRNA5432	21	35469791	35470928	+	HSA_CIRCpedia_3740	APLP2
circRNA5435	21	35588283	35601980	-
circRNA5436	21	35600907	35601980	-	HSA_CIRCpedia_3753	ZBTB44
circRNA5445	21	39801375	39803409	-	HSA_CIRCpedia_74110	FADS3
circRNA5451	21	40318223	40318803	-	HSA_CIRCpedia_4883	AP002990.1
circRNA5454	21	41275518	41278425	-	HSA_CIRCpedia_4956	PLA2G16
circRNA5456	21	41322710	41335138	-	HSA_CIRCpedia_4959	ATL3
circRNA5457	21	41334642	41335138	-	HSA_CIRCpedia_4963	ATL3
circRNA5466	21	42281329	42285921	-
circRNA5475	21	42989826	42990010	+
circRNA5476	21	42989833	42990019	+
circRNA5479	21	43593262	43596468	+
circRNA5487	21	45243234	45260107	+
circRNA5488	21	45259955	45275924	+	HSA_CIRCpedia_5305	PPP6R3
circRNA5490	21	45298574	45304170	+
circRNA5492	21	45320692	45326050	+	HSA_CIRCpedia_5340	PPP6R3
circRNA5497	21	46776739	46778208	+	HSA_CIRCpedia_5416	PPFIA1
circRNA5505	21	48448744	48450472	-
circRNA5506	21	48487992	48494172	-
circRNA5508	22	261460	265317	-	HSA_CIRCpedia_128971	UBE2D1
circRNA5511	22	377014	391029	+	HSA_CIRCpedia_1882	IPMK
circRNA5519	22	9189741	9209655	-	HSA_CIRCpedia_129132	ATAD1
circRNA5520	22	9194535	9198670	-	HSA_CIRCpedia_113201	ATAD1
circRNA5525	22	10326757	10329615	+	HSA_CIRCpedia_2666	STAMBPL1
circRNA5526	22	10714656	10716109	-
circRNA5530	22	13084911	13087599	+	HSA_CIRCpedia_366778	TNKS2
circRNA5532	22	13221274	13221852	+
circRNA5534	22	13324869	13334334	-	HSA_CIRCpedia_2755	CPEB3
circRNA5535	22	13369228	13371219	-	HSA_CIRCpedia_2758	CPEB3
circRNA5538	22	13650960	13669959	-	HSA_CIRCpedia_76623	IDE
circRNA5541	22	13972613	13977002	+	HSA_CIRCpedia_2796	EXOC6
circRNA5548	22	14698926	14705211	-	HSA_CIRCpedia_361855	FRA10AC1
circRNA5549	22	15363304	15366134	-
circRNA5550	22	15366507	15369698	-
circRNA5567	22	17107518	17123376	-	HSA_CIRCpedia_2925	TM9SF3
circRNA5568	22	17119222	17135777	-	HSA_CIRCpedia_116414	TM9SF3
circRNA5569	22	17123254	17135777	-	HSA_CIRCpedia_367060	TM9SF3
circRNA5570	22	17171414	17174720	-
circRNA5571	22	17171414	17177142	-	HSA_CIRCpedia_373677	PIK3AP1
circRNA5577	22	17456819	17464503	+	HSA_CIRCpedia_2939	LCOR
circRNA5579	22	17733063	17741773	-	HSA_CIRCpedia_2951	ARHGAP19-SLIT1
circRNA5582	22	18491474	18493728	+
circRNA5585	22	20009222	20013533	-	HSA_CIRCpedia_76801	DNMBP
circRNA5589	22	20276350	20293342	-
circRNA5592	22	20917791	20924636	+	HSA_CIRCpedia_85	SLF2
circRNA5595	22	21386877	21405089	+	HSA_CIRCpedia_106	BTRC
circRNA5600	22	21584852	21592062	-	HSA_CIRCpedia_116	FBXW4
circRNA5601	22	21584852	21595148	-	HSA_CIRCpedia_117	FBXW4
circRNA5603	22	21591311	21592062	-	HSA_CIRCpedia_118	FBXW4
circRNA5604	22	21591311	21595148	-	HSA_CIRCpedia_119	FBXW4
circRNA5612	22	22071402	22073415	+
circRNA5615	22	22261552	22262654	+	HSA_CIRCpedia_240	MFSD13A
circRNA5616	22	22272732	22275461	-
circRNA5622	22	23629428	23631227	+
circRNA5623	22	23629428	23633603	+	HSA_CIRCpedia_325	SLK
circRNA5636	22	30437124	30438048	+	HSA_CIRCpedia_391	SHOC2
circRNA5638	22	31872707	31878806	+
circRNA5641	22	31999188	32010639	+	HSA_CIRCpedia_424	VTI1A
circRNA5647	22	33563259	33568595	-
circRNA5656	22	34547561	34560315	+	HSA_CIRCpedia_484	ATRNL1
circRNA5659	22	34798237	34806421	+	HSA_CIRCpedia_498	ATRNL1
circRNA5664	22	37950715	37952048	-	HSA_CIRCpedia_555	CACUL1
circRNA5666	22	38257694	38265760	+	HSA_CIRCpedia_575	FAM45A
circRNA5670	22	38611651	38623865	-	HSA_CIRCpedia_617	RGS10
circRNA5673	22	38853745	38866754	+	HSA_CIRCpedia_342555	INPP5F
circRNA5674	22	38866063	38876749	+	HSA_CIRCpedia_150064	INPP5F
circRNA5675	22	38916479	38920205	-
circRNA5678	22	39830183	39833776	+
circRNA5679	22	40701259	40708716	-	HSA_CIRCpedia_77118	ATE1
circRNA5680	22	40760622	40776160	-	HSA_CIRCpedia_761	ATE1
circRNA5683	22	40766689	40776160	-	HSA_CIRCpedia_768	ATE1
circRNA5688	22	41693113	41696861	-
circRNA5689	22	42629036	42636827	-	HSA_CIRCpedia_813	CHST15
circRNA5692	22	43169886	43170624	-	HSA_CIRCpedia_826	AC068896.1
circRNA5697	22	43383750	43384600	+
circRNA5706	22	46421601	46422587	+
circRNA5707	22	46421601	46425988	+
circRNA5711	22	48392549	48397707	+
circRNA5714	22	50103562	50106942	+
circRNA5721	23	919126	937162	-	HSA_CIRCpedia_24365	ATP9B
circRNA5728	23	2341100	2353666	-	HSA_CIRCpedia_24316	ZNF236
circRNA5729	23	2346329	2353666	-	HSA_CIRCpedia_24315	ZNF236
circRNA5730	23	2352193	2353666	-	HSA_CIRCpedia_24312	ZNF236
circRNA5732	23	3337721	3342292	-
circRNA5736	23	7265006	7266683	+	HSA_CIRCpedia_369352	RTTN
circRNA5740	23	8568337	8575784	+
circRNA5748	23	21737887	21748492	-	HSA_CIRCpedia_144867	GALNT1
circRNA5749	23	21748249	21758127	-
circRNA5751	23	22023413	22025806	+
circRNA5764	23	32656398	32662441	+	HSA_CIRCpedia_23508	OSBPL1A
circRNA5765	23	32656398	32673733	+	HSA_CIRCpedia_23507	OSBPL1A
circRNA5766	23	32661096	32662441	+	HSA_CIRCpedia_88325	OSBPL1A
circRNA5767	23	32672431	32673733	+	HSA_CIRCpedia_23506	OSBPL1A
circRNA5768	23	32680135	32692896	+	HSA_CIRCpedia_88322	OSBPL1A
circRNA5777	23	34785093	34796736	-
circRNA5779	23	34803384	34805489	-	HSA_CIRCpedia_23329	MIB1
circRNA5781	23	34944301	34952119	+
circRNA5783	23	35075145	35075518	-
circRNA5784	23	35376740	35377498	+	HSA_CIRCpedia_23285	ROCK1
circRNA5790	23	37284690	37288599	+
circRNA5791	23	37284690	37289374	+	HSA_CIRCpedia_23582	SMCHD1
circRNA5792	23	37306600	37320049	+	HSA_CIRCpedia_131964	SMCHD1
circRNA5794	23	37312569	37320049	+	HSA_CIRCpedia_150304	SMCHD1
circRNA5798	23	37344376	37347057	+
circRNA5803	23	40395225	40395688	-
circRNA5804	23	41429402	41437559	+	HSA_CIRCpedia_24439	RAB12
circRNA5806	23	41486310	41488770	+	HSA_CIRCpedia_24440	MTCL1
circRNA5807	23	41771653	41773372	+	HSA_CIRCpedia_24449	NDUFV2
circRNA5808	23	41771653	41780773	+	HSA_CIRCpedia_24452	NDUFV2
circRNA5818	23	42170217	42175072	+	HSA_CIRCpedia_24507	RAB31
circRNA5819	23	42265144	42268982	+	HSA_CIRCpedia_24511	VAPA
circRNA5820	23	43179436	43190142	-	HSA_CIRCpedia_23139	AFG3L2
circRNA5821	23	43229457	43231633	+	HSA_CIRCpedia_23161	PRELID3A
circRNA5822	23	43282769	43284768	-	HSA_CIRCpedia_132053	SPIRE1
circRNA5824	23	43403905	43406316	-	HSA_CIRCpedia_88234	CEP76
circRNA5829	23	43682890	43686315	+
circRNA5834	23	45966074	45967401	-
circRNA5837	23	47697248	47699649	-
circRNA5838	23	47697248	47701973	-	HSA_CIRCpedia_23896	SMAD2
circRNA5841	23	48512131	48521737	+	HSA_CIRCpedia_23905	CTIF
circRNA5842	23	49192997	49194555	-	HSA_CIRCpedia_23931	DYM
circRNA5843	23	49827274	49832917	-	HSA_CIRCpedia_23953	MYO5B
circRNA5849	23	50724255	50736352	+	HSA_CIRCpedia_23976	SMAD4
circRNA5850	23	50724255	50744138	+	HSA_CIRCpedia_23977	SMAD4
circRNA5853	23	53781407	53782961	-	HSA_CIRCpedia_88474	MBD2
circRNA5858	23	53888545	53904360	+	HSA_CIRCpedia_115539	POLI
circRNA5861	23	54445913	54447893	+
circRNA5862	23	54832749	54839335	-	HSA_CIRCpedia_24003	TCF4
circRNA5864	23	54848777	54863253	-	HSA_CIRCpedia_24006	TCF4
circRNA5865	23	54858761	54863253	-	HSA_CIRCpedia_24009	TCF4
circRNA5866	23	54937155	54937826	-	HSA_CIRCpedia_24011	TCF4
circRNA5867	23	56159720	56162347	-	HSA_CIRCpedia_24019	TXNL1
circRNA5870	23	56230334	56234188	+
circRNA5877	23	56454214	56455279	+
circRNA5880	23	58043406	58049983	+	HSA_CIRCpedia_177268	MALT1
circRNA5888	23	60842817	60854929	+
circRNA5889	23	60842817	60861103	+	HSA_CIRCpedia_24142	KIAA1468
circRNA5892	23	60877284	60881962	+
circRNA5895	23	60897262	60914624	+
circRNA5897	23	61148991	61161784	+	HSA_CIRCpedia_156988	ZCCHC2
circRNA5898	23	61153874	61157533	+	HSA_CIRCpedia_24161	ZCCHC2
circRNA5899	23	61153874	61161784	+	HSA_CIRCpedia_24162	ZCCHC2
circRNA5901	23	61391526	61408987	+	HSA_CIRCpedia_24168	PHLPP1
circRNA5904	23	61902645	61906966	-
circRNA5912	24	246959	250171	-	HSA_CIRCpedia_17510	AXIN1
circRNA5914	24	436841	438127	+
circRNA5918	24	2046631	2055789	+	HSA_CIRCpedia_17154	PDPK1
circRNA5920	24	2064901	2071882	+	HSA_CIRCpedia_17163	PDPK1
circRNA5923	24	2947016	2948536	-
circRNA5928	24	3172130	3172842	-	HSA_CIRCpedia_17571	CREBBP
circRNA5929	24	3298551	3299406	-	HSA_CIRCpedia_80783	ADCY9
circRNA5934	24	7686804	7687746	-	HSA_CIRCpedia_19112	CARHSP1
circRNA5936	24	7893323	7893598	+	HSA_CIRCpedia_19236	C16orf72
circRNA5937	24	9569124	9569604	+	HSA_CIRCpedia_80867	CIITA
circRNA5938	24	9569124	9573095	+	HSA_CIRCpedia_16285	CIITA
circRNA5940	24	9588815	9590790	+
circRNA5943	24	9648820	9650725	+	HSA_CIRCpedia_120357	CLEC16A
circRNA5944	24	9648820	9655387	+
circRNA5951	24	10405184	10415698	-	HSA_CIRCpedia_16330	TXNDC11
circRNA5952	24	10405184	10422593	-	HSA_CIRCpedia_16332	TXNDC11
circRNA5955	24	10453359	10461428	-	HSA_CIRCpedia_130109	ZC3H7A
circRNA5958	24	10566200	10568909	-	HSA_CIRCpedia_372111	GSPT1
circRNA5959	24	10568511	10568909	-
circRNA5961	24	10747170	10754991	+	HSA_CIRCpedia_16366	SNX29
circRNA5963	24	10754616	10754991	+	HSA_CIRCpedia_120370	SNX29
circRNA5975	24	14066790	14073288	+	HSA_CIRCpedia_67367	NDE1
circRNA5977	24	14237601	14240040	-	HSA_CIRCpedia_16538	FOPNL
circRNA5978	24	14341266	14350342	+	HSA_CIRCpedia_16551	ABCC1
circRNA5981	24	14375650	14378726	+	HSA_CIRCpedia_16587	ABCC1
circRNA5982	24	14408800	14413250	+	HSA_CIRCpedia_80992	ABCC1
circRNA5985	24	15689771	15690252	+	HSA_CIRCpedia_16693	XYLT1
circRNA5986	24	15765059	15766630	+	HSA_CIRCpedia_16689	XYLT1
circRNA5987	24	15822398	15827152	+	HSA_CIRCpedia_143892	XYLT1
circRNA5989	24	16430652	16431240	-
circRNA5996	24	17090599	17091460	+
circRNA5998	24	17151387	17158356	+	HSA_CIRCpedia_16817	C16orf62
circRNA6006	24	18658387	18659971	-
circRNA6013	24	20006108	20007527	+	HSA_CIRCpedia_16974	POLR3E
circRNA6014	24	20140776	20145198	+	HSA_CIRCpedia_16922	METTL9
circRNA6015	24	20140776	20152966	+	HSA_CIRCpedia_16923	METTL9
circRNA6016	24	20144989	20152966	+	HSA_CIRCpedia_16925	METTL9
circRNA6017	24	20810950	20815893	-	HSA_CIRCpedia_16999	USP31
circRNA6018	24	20813370	20815893	-
circRNA6023	24	21156737	21160123	-	HSA_CIRCpedia_81147	COG7
circRNA6025	24	21702878	21704511	+	HSA_CIRCpedia_17068	PRKCB
circRNA6026	24	21765276	21767007	+	HSA_CIRCpedia_17073	PRKCB
circRNA6029	24	22410024	22422255	+
circRNA6035	24	24987772	24991140	+
circRNA6037	24	25202324	25202591	+	HSA_CIRCpedia_17205	KIAA0556
circRNA6039	24	25635582	25636831	-	HSA_CIRCpedia_17243	XPO6
circRNA6046	24	25683347	25688957	-	HSA_CIRCpedia_81253	XPO6
circRNA6050	24	26035088	26035459	-
circRNA6053	24	26059884	26060614	-	HSA_CIRCpedia_81268	AC138894.1
circRNA6056	24	26457254	26460606	-
circRNA6057	24	26681451	26682542	+
circRNA6058	24	26682281	26687146	+
circRNA6060	24	26689227	26689669	+	HSA_CIRCpedia_17426	ITGAL
circRNA6061	24	26705761	26706162	+	HSA_CIRCpedia_17433	ITGAL
circRNA6070	24	27379967	27381617	+
circRNA6072	24	27382679	27383843	+
circRNA6084	24	28157597	28159955	+
circRNA6091	24	30617312	30617524	-	HSA_CIRCpedia_58642	AUTS2
circRNA6095	24	32726587	32737133	-
circRNA6098	24	32753854	32762145	-
circRNA6100	24	33004090	33007298	-	HSA_CIRCpedia_58783	CLIP2
circRNA6101	24	33005486	33007298	-
circRNA6105	24	34382453	34386024	+
circRNA6113	24	37717976	37727995	-	HSA_CIRCpedia_59386	LMTK2
circRNA6115	24	37889784	37893579	-	HSA_CIRCpedia_354693	PMS2
circRNA6116	24	37889784	37896245	-	HSA_CIRCpedia_58373	PMS2
circRNA6121	24	37925394	37926481	-
circRNA6122	24	38189748	38193757	-	HSA_CIRCpedia_58476	DAGLB
circRNA6124	24	38386719	38387438	-	HSA_CIRCpedia_58617	ZNF12
circRNA6131	24	39088685	39092000	-	HSA_CIRCpedia_97153	FOXK1
circRNA6136	24	40328146	40332701	+
circRNA6138	24	40818767	40818957	+	HSA_CIRCpedia_351963	SNX8
circRNA6139	24	40818767	40823620	+	HSA_CIRCpedia_97100	SNX8
circRNA6140	24	40853069	40867731	+
circRNA6142	24	41533138	41548351	+
circRNA6146	24	41591237	41602980	-
circRNA6147	24	41594635	41602980	-
circRNA6148	24	41598847	41602980	-
circRNA6154	25	852360	867053	-	HSA_CIRCpedia_125365	ABCB10
circRNA6158	25	3712129	3719314	-	HSA_CIRCpedia_30508	TTC13
circRNA6160	25	4104215	4108489	+
circRNA6161	25	4104215	4112561	+
circRNA6171	25	7947340	7947722	-
circRNA6175	25	8037302	8053202	-	HSA_CIRCpedia_30686	ARID4B
circRNA6178	25	8256660	8275524	-	HSA_CIRCpedia_30727	B3GALNT2
circRNA6179	25	8264651	8275524	-	HSA_CIRCpedia_30728	B3GALNT2
circRNA6180	25	8435447	8448823	-	HSA_CIRCpedia_110817	LYST
circRNA6187	25	8524871	8528272	-
circRNA6188	25	8526447	8528272	-
circRNA6189	25	8526447	8537076	-	HSA_CIRCpedia_69328	LYST
circRNA6190	25	8536288	8541160	-	HSA_CIRCpedia_359814	LYST
circRNA6191	25	8562264	8564771	-	HSA_CIRCpedia_30740	LYST
[truncated: 1,404 more rows]
