# Supplementary material for: Novel circRNA discovery in sheep shows evidence of high backsplice junction conservation
Source: Sci Rep. 2021 Jan 11;11:427. doi: 10.1038/s41598-020-79781-2 (PMC7801505; doi:10.1038/s41598-020-79781-2)
Supplement: Supplementary file 3 — Supplementary Table S1. [file 41598_2020_79781_MOESM3_ESM.xlsx]

## Sheet: Sheet1
Supplementary Table 1: circRNAs in sheep with not related gene in the annotations, but homologous to a human circRNA whose origin is a known human gene. The column CIRCpedia marks which is the human homologous circRNA, while the Gene column marks to which gene the circRNA is related in human.
Name	Chr	Start	End	Strand	CIRCpedia	Homologous_Gene
Encephalon
circRNA289	1	159955707	159956042	+	HSA_CIRCpedia_138566	EPHA6
circRNA424	1	217134359	217141493	-	HSA_CIRCpedia_44306	EGFEM1P
circRNA621	10	34799871	34800376	+	HSA_CIRCpedia_69849	SACS
circRNA877	12	30584801	30587638	+	HSA_CIRCpedia_344037	HNRNPU
circRNA1053	13	32987272	33001090	-	HSA_CIRCpedia_1449	ZEB1
circRNA1666	18	6973773	6974318	+	HSA_CIRCpedia_16237	IGF1R
circRNA1751	18	42532532	42532935	+	HSA_CIRCpedia_120877	NPAS3
circRNA1797	18	64429436	64443645	+	HSA_CIRCpedia_121140	MEG3
circRNA2414	20	3180277	3193160	-	HSA_CIRCpedia_99691	ZNF451
circRNA2415	20	3191770	3201954	-	HSA_CIRCpedia_55336	ZNF451
circRNA2756	23	49827274	49832917	-	HSA_CIRCpedia_23953	MYO5B
circRNA3248	3	73331176	73335294	+	HSA_CIRCpedia_41607	NRXN1
circRNA3249	3	73334492	73335294	+	HSA_CIRCpedia_134224	NRXN1
circRNA3416	3	144552282	144552607	+	HSA_CIRCpedia_8400	YAF2
circRNA3417	3	144552343	144552607	+	HSA_CIRCpedia_8399	YAF2
circRNA3639	4	32364893	32369948	+	HSA_CIRCpedia_97956	SLC25A40
circRNA3756	4	91210728	91213275	-	HSA_CIRCpedia_115683	GRM8
circRNA3841	5	11997745	11999172	+	HSA_CIRCpedia_86213	ZNF266
circRNA4617	8	59384883	59385098	-	HSA_CIRCpedia_164280	SGK1
circRNA4687	9	1766558	1774448	-	HSA_CIRCpedia_135749	RIMS1
circRNA4960	X	89513503	89514803	-	HSA_CIRCpedia_118407	CDR1-AS
PBMCs
circRNA12	1	1966589	1966826	+	HSA_CIRCpedia_40222	HDAC4
circRNA101	1	20207669	20211235	+	HSA_CIRCpedia_32114	MAST2
circRNA102	1	20669774	20670701	+	HSA_CIRCpedia_32140	UQCRH
circRNA192	1	41501957	41512975	+	HSA_CIRCpedia_108682	PDE4B
circRNA217	1	51399303	51399661	+	HSA_CIRCpedia_32900	RABGGTB
circRNA1312	10	70558298	70569167	+	HSA_CIRCpedia_11219	ABCC4
circRNA1313	10	70558298	70574529	+	HSA_CIRCpedia_11212	ABCC4
circRNA1314	10	70631803	70644623	+	HSA_CIRCpedia_11203	ABCC4
circRNA1545	11	33216484	33223888	-	HSA_CIRCpedia_129592	SPECC1
circRNA1679	11	48473248	48474070	-	HSA_CIRCpedia_22162	BPTF
circRNA1845	12	30584801	30587638	+	HSA_CIRCpedia_344037	HNRNPU
circRNA1922	12	42263828	42264657	-	HSA_CIRCpedia_33236	SPSB1
circRNA1931	12	44681824	44686842	-	HSA_CIRCpedia_32836	CAMTA1
circRNA2235	13	32987272	33000989	-	HSA_CIRCpedia_342502	ZEB1
circRNA2237	13	32987272	33001090	-	HSA_CIRCpedia_1449	ZEB1
circRNA2359	13	61120566	61123077	+	HSA_CIRCpedia_33658	ASXL1
circRNA2658	14	46282088	46283126	-	HSA_CIRCpedia_25747	ZNF568
circRNA2698	14	49705069	49720730	-	HSA_CIRCpedia_25985	HNRNPUL1
circRNA2699	14	49711793	49720730	-	HSA_CIRCpedia_25983	HNRNPUL1
circRNA2799	15	13639618	13641140	+	HSA_CIRCpedia_6176	MAML2
circRNA3400	17	51676021	51678873	-	HSA_CIRCpedia_7484	TMED2
circRNA3469	17	58250939	58251176	+	HSA_CIRCpedia_6955	MED13L
circRNA3519	17	67649235	67649513	-	HSA_CIRCpedia_36242	TTC28
circRNA3587	18	6973773	6974318	+	HSA_CIRCpedia_16237	IGF1R
circRNA3616	18	14330889	14331149	-	HSA_CIRCpedia_16180	SLCO3A1
circRNA3742	18	42532532	42532935	+	HSA_CIRCpedia_120877	NPAS3
circRNA4585	2	116263240	116267322	-	HSA_CIRCpedia_37827	UGGT1
circRNA4586	2	116267192	116274769	-	HSA_CIRCpedia_37821	UGGT1
circRNA4752	2	165495812	165497265	-	HSA_CIRCpedia_92874	ARHGAP15
circRNA4957	2	231332420	231333545	+	HSA_CIRCpedia_372046	SP140
circRNA5113	20	3174401	3181071	-	HSA_CIRCpedia_135689	ZNF451
circRNA5114	20	3174401	3193160	-	HSA_CIRCpedia_146626	ZNF451
circRNA5115	20	3180277	3193160	-	HSA_CIRCpedia_99691	ZNF451
circRNA5116	20	3191770	3201954	-	HSA_CIRCpedia_55336	ZNF451
circRNA5117	20	3197262	3201954	-	HSA_CIRCpedia_55335	ZNF451
circRNA5373	21	9333413	9334616	+	HSA_CIRCpedia_5846	CREBZF
circRNA5388	21	17151893	17152193	+	HSA_CIRCpedia_5763	GAB2
circRNA5559	22	16722000	16737450	+	HSA_CIRCpedia_2914	ZNF518A
circRNA5576	22	17432548	17433026	+	HSA_CIRCpedia_2934	LCOR
circRNA5843	23	49827274	49832917	-	HSA_CIRCpedia_23953	MYO5B
circRNA6075	24	27603569	27605746	+	HSA_CIRCpedia_132550	ZNF713
circRNA6264	25	28614680	28615775	+	HSA_CIRCpedia_2308	MCU
circRNA6329	25	43879795	43879974	+	HSA_CIRCpedia_1679	MARCH8
circRNA6776	3	58604657	58605788	-	HSA_CIRCpedia_42565	KRCC1
circRNA7193	3	144552282	144552607	+	HSA_CIRCpedia_8400	YAF2
circRNA7194	3	144552343	144552607	+	HSA_CIRCpedia_8399	YAF2
circRNA7501	3	215858716	215858977	-	HSA_CIRCpedia_36758	MKL1
circRNA7546	3	221254242	221257856	+	HSA_CIRCpedia_37107	TBC1D22A
circRNA7629	4	32364893	32369948	+	HSA_CIRCpedia_97956	SLC25A40
circRNA7798	4	97142788	97152205	+	HSA_CIRCpedia_56779	EXOC4
circRNA7799	4	97494028	97494247	+	HSA_CIRCpedia_56783	EXOC4
circRNA7856	4	111718441	111719187	+	HSA_CIRCpedia_57194	ZNF783
circRNA7873	4	113696446	113703284	-	HSA_CIRCpedia_157282	PRKAG2
circRNA8022	5	11997745	11999172	+	HSA_CIRCpedia_86213	ZNF266
circRNA8024	5	12102844	12103126	+	HSA_CIRCpedia_26953	UBL5
circRNA8303	5	69009897	69010861	-	HSA_CIRCpedia_50984	PWWP2A
circRNA8583	6	66537573	66540717	-	HSA_CIRCpedia_169187	SENP6
circRNA8852	6	115470193	115474411	-	HSA_CIRCpedia_48305	FAM193A
circRNA9046	7	23935333	23939963	+	HSA_CIRCpedia_11634	CCNB1IP1
circRNA9050	7	25567737	25567914	+	HSA_CIRCpedia_82634	AVEN
circRNA9492	8	21356873	21357341	-	HSA_CIRCpedia_53368	DSE
circRNA9494	8	21356877	21357341	-	HSA_CIRCpedia_343702	DSE
circRNA10031	9	82485879	82493674	+	HSA_CIRCpedia_61817	RAD54B
circRNA10301	X	75083979	75087051	+	HSA_CIRCpedia_351675	GAB3
circRNA10302	X	75083979	75088563	+	HSA_CIRCpedia_65450	GAB3
