# Supplementary material for: Novel circRNA discovery in sheep shows evidence of high backsplice junction conservation
Source: Sci Rep. 2021 Jan 11;11:427. doi: 10.1038/s41598-020-79781-2 (PMC7801505; doi:10.1038/s41598-020-79781-2)
Supplement: Supplementary file 4 — Supplementary Table S2. [file 41598_2020_79781_MOESM4_ESM.xlsx]

## Sheet: miRNA sponges
Supplementary Table 3: candidate miRNA sponges common between human (clusters of miRNA sponges) and sheep (circRNAs). Entries in bold represent circRNAs whose target miRNAs have an orthologue in sheep.
Tissue: Encephalon
Sheep_lifted_hg38_chr	Sheep_lifted_hg38_start	Sheep_lifted_hg38_stop	Sheep_lifted_hg38_ID	Sheep_lifted_hg38_strand	Hg38_sponge_chr	Hg38_sponge_start	Hg38_sponge_end	Hg38_sponge_circbase_ID|||miRNA_target_ID	Hg38_sponge_strand	#bases_overlap	Sheep orthologue (ENSEMBL)	BLAT (UCSC)	Cluster size	Cutoff	Re-evaluation	Sheep binding sites	Length human cluster	Len circRNA sheep	cluster/circle overlap
chrX	140783174	140784658	circRNA4960	+	chrX	140783176	140784844	circularRNA:hsa_circ_0001946|||hsa-miR-766-5p	+	1482	NO
chrX	140783174	140784658	circRNA4960	+	chrX	140783176	140784781	circularRNA:hsa_circ_0001946|||hsa-miR-6077	+	1482	NO
chrX	140783174	140784658	circRNA4960	+	chrX	140783176	140784843	circularRNA:hsa_circ_0001946|||hsa-miR-3928-3p	+	1482	NO
chrX	140783174	140784658	circRNA4960	+	chrX	140783086	140784847	circularRNA:hsa_circ_0001946|||hsa-miR-1224-5p	+	1484	https://www.ensembl.org/Ovis_aries/Gene/Summary?g=ENSOARG00000022512;r=1:201141667-201141774;t=ENSOART00000024414	YES 98% identity on 100% hairpin	54	51	55	44	1697	1300	circle contained in cluster
chrX	140783174	140784658	circRNA4960	+	chrX	140783085	140784782	circularRNA:hsa_circ_0001946|||hsa-miR-7-5p	+	1484	https://www.ensembl.org/Ovis_aries/Gene/Summary?db=core;g=ENSOARG00000022704;r=2:35555218-35555326;t=ENSOART00000024606;tl=e21N6GjVFLvpgIPe-5421015-738754862	YES 98% identity on 98% hairpin	76	20	75	65	1697	1300	circle contained in cluster
chrX	140783174	140784658	circRNA4960	+	chrX	140783022	140784804	circularRNA:hsa_circ_0001946|||hsa-miR-4443	+	1484	NO
chrX	140783174	140784658	circRNA4960	+	chrX	140782998	140784804	circularRNA:hsa_circ_0001946|||hsa-miR-516b-5p	+	1484	NO
chr13	114041000	114073837	circRNA679	-	chr13	114072686	114074088	circularRNA:hsa_circ_0031073|||hsa-miR-1302	-	1151	Low confidence: http://www.ensembl.org/Ovis_aries/Gene/Summary?g=ENSOARG00000021899;r=17:52913486-52913575;t=ENSOART00000023801	YES 91% identity on 90% hairpin(s)
chr11	83161326	83184907	circRNA2541	+	chr11	83168326	83169563	circularRNA:hsa_circ_0023854|||hsa-miR-3671	+	1237	NO
chr11	83161326	83184907	circRNA2541	+	chr11	83167743	83169562	circularRNA:hsa_circ_0023854|||hsa-miR-371a-5p	+	1819	NO
Tissue: PBMCs
Sheep_lifted_hg38_chr	Sheep_lifted_hg38_start	Sheep_lifted_hg38_stop	Sheep_lifted_hg38_ID	Sheep_lifted_hg38_strand	Hg38_sponge_chr	Hg38_sponge_start	Hg38_sponge_end	Hg38_sponge_circbase_ID|||miRNA_target_ID	Hg38_sponge_strand	#bases_overlap	Sheep orthologue (ENSEMBL)	BLAT (UCSC)	Cluster size	Cutoff	Re-evaluation	Sheep binding sites	Len cluster human	Len circRNA sheep	cluster/circle overlap
chr20	58418210	58441082	circRNA2342	+	chr20	58426654	58428177	circularRNA:hsa_circ_0060984|||hsa-miR-5694	+	1523	NO
chr20	58418210	58441082	circRNA2342	+	chr20	58426694	58428052	circularRNA:hsa_circ_0060984|||hsa-miR-4445-5p	+	1358	NO
chr20	58418210	58441082	circRNA2342	+	chr20	58426732	58428292	circularRNA:hsa_circ_0060984|||hsa-miR-409-5p	+	1560	http://www.ensembl.org/Ovis_aries/Gene/Summary?g=ENSOARG00000022242;r=18:64659285-64659385;t=ENSOART00000024144	YES 99% identity on 100% hairpin	30	29	30	38	1773	18447	cluster contained in circle
chr20	58418210	58441082	circRNA2342	+	chr20	58426653	58428314	circularRNA:hsa_circ_0060984|||hsa-miR-383-5p	+	1661	http://www.ensembl.org/Ovis_aries/Gene/Summary?g=ENSOARG00000023386;r=26:20966906-20967016;t=ENSOART00000025288	YES 100% identity on 100% hairpin	27	24	27	42	1773	18447	cluster contained in circle
chr20	58418210	58441082	circRNA2342	+	chr20	58426513	58428297	circularRNA:hsa_circ_0060984|||hsa-miR-370-5p	+	1784	http://www.ensembl.org/Ovis_aries/Gene/Summary?g=ENSOARG00000025068;r=18:64509800-64509905;t=ENSOART00000026970	YES 96% identity on 100% hairpin	36	36	36	63	1773	18447	cluster contained in circle
chr20	58418210	58441082	circRNA2342	+	chr20	58426976	58428014	circularRNA:hsa_circ_0060984|||hsa-miR-369-5p	+	1038	http://www.ensembl.org/Ovis_aries/Gene/Summary?g=ENSOARG00000022590;r=18:64659576-64659682;t=ENSOART00000024492	YES 100% identity on 99% hairpin	18	16	17	7	1773	18447	cluster contained in circle
chr20	58418210	58441082	circRNA2342	+	chr20	58426533	58428306	circularRNA:hsa_circ_0060984|||hsa-miR-212-3p	+	1773	http://www.ensembl.org/Ovis_aries/Gene/Summary?g=ENSOARG00000023288;r=11:22689771-22689852;t=ENSOART00000025190	YES 99% identity on 90% hairpin	28	25	28	28	1773	18447	cluster contained in circle
chr20	58418210	58441082	circRNA2342	+	chr20	58426654	58428241	circularRNA:hsa_circ_0060984|||hsa-miR-1288-5p	+	1587	NO
chr19	726138	736078	circRNA8181	+	chr19	734942	735877	circularRNA:hsa_circ_0048091|||hsa-miR-641	+	935	NA	NO
chr19	726138	736078	circRNA8181	+	chr19	735081	736145	circularRNA:hsa_circ_0048091|||hsa-miR-4782-5p	+	997	NO
chr19	726138	736078	circRNA8181	+	chr19	735061	736102	circularRNA:hsa_circ_0048091|||hsa-miR-4305	+	1017	NO
chr19	726138	736078	circRNA8181	+	chr19	734881	735957	circularRNA:hsa_circ_0048091|||hsa-miR-3684	+	1076	NA	NO
chr19	726138	736078	circRNA8181	+	chr19	734888	736270	circularRNA:hsa_circ_0048091|||hsa-miR-124-3p	+	1190	http://www.ensembl.org/Ovis_aries/Gene/Summary?g=ENSOARG00000022410;r=2:102739503-102739587;t=ENSOART00000024312	YES 100% identity on 100% hairpin	32	26	34	18	1382	5864	partial (not full cluster in circle)
chr13	114041000	114073837	circRNA1356	-	chr13	114072686	114074088	circularRNA:hsa_circ_0031073|||hsa-miR-1302	-	1151	Low confidence: http://www.ensembl.org/Ovis_aries/Gene/Summary?g=ENSOARG00000021899;r=17:52913486-52913575;t=ENSOART00000023801	YES 91% identity on 90% of >1 hairpin
chr12	132031952	132038095	circRNA3381	+	chr12	132035213	132037104	circularRNA:hsa_circ_0029465|||hsa-miR-887-3p	+	1891	NO
chr12	132031952	132038095	circRNA3381	+	chr12	132035119	132036874	circularRNA:hsa_circ_0029465|||hsa-miR-610	+	1755	NO
chr12	132031952	132038095	circRNA3381	+	chr12	132035079	132036492	circularRNA:hsa_circ_0029465|||hsa-miR-378h	+	1413	NA	NO
chr12	132031952	132038095	circRNA3381	+	chr12	132035507	132037807	circularRNA:hsa_circ_0029465|||hsa-miR-1257	+	2300	NA	NO

## Sheet: circRNA4960.oar-miR-7-5p
RIsearch2 filtered binding sites on circRNA4960 for oar-miR-7-5p
Query (miRNA)	Start pos on query	End pos on query	Target sequence (circRNA)	Start pos on target	End pos on target	Strand on target	Binding energy (kcal/mol)	Interaction structure
oar-miR-7-5p	1	24	circRNA4960::X:89513503-89514803	11	33	+	-19.34	PPPPPPPPWQUPPPWUWPPUPPWW
oar-miR-7-5p	1	22	circRNA4960::X:89513503-89514803	32	51	+	-15.88	PPPPPPPTPPPPUQQQUPWPWPP
oar-miR-7-5p	1	22	circRNA4960::X:89513503-89514803	50	69	+	-16.87	PPPPPPPPPUQUPPUQPPPWPP
oar-miR-7-5p	1	22	circRNA4960::X:89513503-89514803	68	88	+	-15.73	PPPPPPPPPUQUPPUPPUPPPP
oar-miR-7-5p	1	22	circRNA4960::X:89513503-89514803	87	107	+	-20.79	PPPPPPPPWQUPPPPUPPPWPP
oar-miR-7-5p	1	22	circRNA4960::X:89513503-89514803	106	124	+	-15.51	PPPPPPPPPUPPUUQQQUPWPP
oar-miR-7-5p	1	22	circRNA4960::X:89513503-89514803	123	160	+	-16.58	PPPPPPUQQUPPPUUPPPUWPP
oar-miR-7-5p	1	22	circRNA4960::X:89513503-89514803	159	177	+	-17.7	PPPPPPPPPPPUQQQPPPWWPP
oar-miR-7-5p	1	22	circRNA4960::X:89513503-89514803	176	195	+	-17.76	PPPPPPPPWUWPWQQPPPPPPP
oar-miR-7-5p	1	22	circRNA4960::X:89513503-89514803	194	213	+	-11.04	PPPPPPPQPPUUPPPPPPQPPP
oar-miR-7-5p	1	22	circRNA4960::X:89513503-89514803	212	232	+	-17.11	PPPPPPPPUQUUPPPPPPUWPP
oar-miR-7-5p	1	22	circRNA4960::X:89513503-89514803	231	251	+	-20.87	PPPPPPPPWQUPPPUUPPPPPP
oar-miR-7-5p	1	22	circRNA4960::X:89513503-89514803	254	269	+	-12.8	PPPPPPPPQQWPPUQQQQPPPP
oar-miR-7-5p	1	22	circRNA4960::X:89513503-89514803	268	287	+	-13.96	PPPPPPPPUQQUTPPPPPPUQPP
oar-miR-7-5p	1	22	circRNA4960::X:89513503-89514803	304	323	+	-15	PPPPPPPPUQUUWPPPUQPWPP
oar-miR-7-5p	1	22	circRNA4960::X:89513503-89514803	322	342	+	-15.31	PPPPPPPPPUQUUPPPPPUWPP
oar-miR-7-5p	1	16	circRNA4960::X:89513503-89514803	342	360	+	-14.16	PPPPPPPPUUTTTUPPPWP
oar-miR-7-5p	2	22	circRNA4960::X:89513503-89514803	359	380	+	-14.52	PPPPPPPWUQUPPPPPWUTTWPP
oar-miR-7-5p	1	16	circRNA4960::X:89513503-89514803	385	399	+	-12.76	PPPPPPPPUQUUPPWP
oar-miR-7-5p	1	18	circRNA4960::X:89513503-89514803	400	418	+	-14.14	PPPPPPPPTPPPUUPPPPW
oar-miR-7-5p	1	22	circRNA4960::X:89513503-89514803	417	436	+	-10.91	PPPPPPPUQQUPPUUPPPPUPP
oar-miR-7-5p	1	22	circRNA4960::X:89513503-89514803	435	455	+	-14.91	PPPPPPPPPUQUUPPPPPUWPP
oar-miR-7-5p	1	22	circRNA4960::X:89513503-89514803	454	473	+	-15.4	PPPPPPPPUQUUPPPPUQPPPP
oar-miR-7-5p	1	17	circRNA4960::X:89513503-89514803	476	490	+	-14.4	PPPPPPPPPUQQPPPPP
oar-miR-7-5p	1	16	circRNA4960::X:89513503-89514803	490	508	+	-13.46	PPPPPPPPUUTTTUPPPWP
oar-miR-7-5p	1	21	circRNA4960::X:89513503-89514803	509	528	+	-20.86	PPPPPPPPUQUUPPPPPPPPW
oar-miR-7-5p	1	20	circRNA4960::X:89513503-89514803	528	546	+	-15.88	PPPPPPPPWUQUPPPPPUPP
oar-miR-7-5p	1	22	circRNA4960::X:89513503-89514803	545	564	+	-19.76	PPPPPPPPQQPPPUWPPPPWPP
oar-miR-7-5p	2	22	circRNA4960::X:89513503-89514803	563	581	+	-13.56	PPPPPPPQQWPPPUPPPUWPP
oar-miR-7-5p	1	23	circRNA4960::X:89513503-89514803	583	601	+	-14.93	PPPPPPPPWUQUPPWQQQPPPWP
oar-miR-7-5p	1	22	circRNA4960::X:89513503-89514803	600	619	+	-17.84	PPPPPPPPQQPPWUUPPPPWPP
oar-miR-7-5p	1	22	circRNA4960::X:89513503-89514803	618	637	+	-14	WPPPPPPPWUQUPPPPUQUPPP
oar-miR-7-5p	2	21	circRNA4960::X:89513503-89514803	638	654	+	-14.7	PPPPPPPWQQWPPUQPPPPW
oar-miR-7-5p	1	18	circRNA4960::X:89513503-89514803	657	673	+	-14.56	PPPPPPPPUQUUPPPPPP
oar-miR-7-5p	1	19	circRNA4960::X:89513503-89514803	672	691	+	-14.21	PPPPPPPPUTUPWUUPPWPP
oar-miR-7-5p	1	22	circRNA4960::X:89513503-89514803	690	709	+	-15.25	PPPPPPPPUQUUPPPPPWUQPP
oar-miR-7-5p	1	22	circRNA4960::X:89513503-89514803	708	745	+	-17.63	PPPPPPUQQUWPPUUPPPPUPP
oar-miR-7-5p	1	22	circRNA4960::X:89513503-89514803	744	763	+	-15.25	PPPPPPPPUQUUPPPPPWUQPP
oar-miR-7-5p	1	22	circRNA4960::X:89513503-89514803	762	781	+	-18.36	PPPPPPPPUPWPWQQPPPPWPP
oar-miR-7-5p	1	22	circRNA4960::X:89513503-89514803	780	799	+	-18.31	PPPPPPPPTWPPPQQQPPPPPPP
oar-miR-7-5p	1	22	circRNA4960::X:89513503-89514803	798	817	+	-17.01	PPPPPPPPQQWPPPUPPPPUPP
oar-miR-7-5p	1	22	circRNA4960::X:89513503-89514803	816	835	+	-11.16	PPPPPPPUUQUUPPPUQUPWPP
oar-miR-7-5p	1	22	circRNA4960::X:89513503-89514803	834	853	+	-14.7	PPPPPPPPUPPQPPPPPWUQPP
oar-miR-7-5p	1	22	circRNA4960::X:89513503-89514803	852	871	+	-11.5	PPPPPPQQQQPPPUTTWPPWWPPP
oar-miR-7-5p	1	22	circRNA4960::X:89513503-89514803	870	889	+	-15.25	PPPPPPPPUQUUPPPPPWUQPP
oar-miR-7-5p	1	22	circRNA4960::X:89513503-89514803	888	907	+	-14.85	PPPPPPPPUUQUPPPPPPUQPP
oar-miR-7-5p	1	22	circRNA4960::X:89513503-89514803	906	925	+	-12.23	PPPPPPUQQUPWWUWPPWWPPP
oar-miR-7-5p	1	22	circRNA4960::X:89513503-89514803	924	943	+	-16.1	PPPPPPPPUPPQPPPPPWUQPP
oar-miR-7-5p	1	22	circRNA4960::X:89513503-89514803	942	961	+	-18.51	PPPPPPPPQQWPPUWPPPPPPP
oar-miR-7-5p	1	22	circRNA4960::X:89513503-89514803	960	979	+	-16.1	PPPPPPPPUPPQPPPPPWUQPP
oar-miR-7-5p	1	22	circRNA4960::X:89513503-89514803	978	997	+	-17.58	PPPPPPPPUQUUQUWPPWPPPP
oar-miR-7-5p	2	22	circRNA4960::X:89513503-89514803	996	1014	+	-12.65	PPPPPPPUPPQPPPPPPUQPP
oar-miR-7-5p	1	13	circRNA4960::X:89513503-89514803	1017	1033	+	-13.05	PPPPPPPPWUTTTTPPP
oar-miR-7-5p	1	22	circRNA4960::X:89513503-89514803	1032	1051	+	-12	PPPPPPUPWQQPPUUUUPPWPP
oar-miR-7-5p	1	22	circRNA4960::X:89513503-89514803	1050	1069	+	-16.55	PPPPPPPPUPPWQQUUUPPWPP
oar-miR-7-5p	1	22	circRNA4960::X:89513503-89514803	1068	1087	+	-16.51	PPPPPPPPTWPPUPPQQQPPWPP
oar-miR-7-5p	1	22	circRNA4960::X:89513503-89514803	1086	1105	+	-17.4	PPPPPPPPQQPPPUUUUPPWPP
oar-miR-7-5p	1	22	circRNA4960::X:89513503-89514803	1104	1123	+	-17.4	PPPPPPPPQQPPPUUUUPPPPP
oar-miR-7-5p	1	22	circRNA4960::X:89513503-89514803	1122	1141	+	-17.82	PPPPPPPPQQPPWPUUUPPPPP
oar-miR-7-5p	1	22	circRNA4960::X:89513503-89514803	1140	1159	+	-16.81	PPPPPPPPTPPPUPPQQQPPWPP
oar-miR-7-5p	1	22	circRNA4960::X:89513503-89514803	1158	1177	+	-17.4	PPPPPPPPQQPPPUUUUPPWPP
oar-miR-7-5p	1	22	circRNA4960::X:89513503-89514803	1176	1195	+	-16.15	PPPPPPPPQQWPPUUUUPPWPP
oar-miR-7-5p	1	24	circRNA4960::X:89513503-89514803	1196	1215	+	-18.36	PPPPPPPPPTPPPWQQQQQPPPPPP
oar-miR-7-5p	1	24	circRNA4960::X:89513503-89514803	1218	1243	+	-15.6	PPPPPPPPUQUUPPPUPPPUTTTPPWP
oar-miR-7-5p	1	22	circRNA4960::X:89513503-89514803	1267	1284	+	-16.35	PPPPPPPPWQQPPPUQQPPPPW

## Sheet: circRNA4960.oar-miR-1224-5p
RIsearch2 filtered binding sites on circRNA4960 for oar-miR-1224-5p
Query (miRNA)	Start pos on query	End pos on query	Target sequence (circRNA)	Start pos on target	End pos on target	Strand on target	Binding energy (kcal/mol)	Interaction structure
oar-miR-1224-5p	3	18	circRNA4960::X:89513503-89514803	13	31	+	-12.08	PPWPPPWUUPWUTTTPPPP
oar-miR-1224-5p	3	19	circRNA4960::X:89513503-89514803	49	67	+	-16.08	PPWPPPPQUPPPPUTTTPPP
oar-miR-1224-5p	3	19	circRNA4960::X:89513503-89514803	67	105	+	-13.98	PPWPPPPUPPWPUTTTUPPP
oar-miR-1224-5p	3	19	circRNA4960::X:89513503-89514803	105	122	+	-13.6	PPWPPPPQPPUTTPPUPPP
oar-miR-1224-5p	3	19	circRNA4960::X:89513503-89514803	140	158	+	-13.15	PPWPPPUQUPPPUTTTUPPP
oar-miR-1224-5p	3	19	circRNA4960::X:89513503-89514803	158	193	+	-11.38	PPWPPPPQQWPPUTTTUPPP
oar-miR-1224-5p	3	19	circRNA4960::X:89513503-89514803	211	230	+	-12.75	PPWPPPUQUPPPUTTTTUPPP
oar-miR-1224-5p	3	19	circRNA4960::X:89513503-89514803	230	249	+	-11.53	PPWPPPWUUPWPWUTTTPPP
oar-miR-1224-5p	3	19	circRNA4960::X:89513503-89514803	249	267	+	-15.03	PPWPPPUUPPPUTPPWTPP
oar-miR-1224-5p	3	19	circRNA4960::X:89513503-89514803	267	285	+	-11.42	PPWPPPUQWWPPUTTTUPPP
oar-miR-1224-5p	3	17	circRNA4960::X:89513503-89514803	298	340	+	-11.23	PPWPPPUTTTTTTTTTUPPWPPWP
oar-miR-1224-5p	3	19	circRNA4960::X:89513503-89514803	340	358	+	-13.15	PPWPPPUQUPPPUTTTUPPP
oar-miR-1224-5p	3	19	circRNA4960::X:89513503-89514803	358	416	+	-14.08	PPWPPPWQUPPPUTTTTTTUPPP
oar-miR-1224-5p	3	17	circRNA4960::X:89513503-89514803	429	453	+	-11.75	PPWPPPPUTTTTTTTTTTPPWPPWP
oar-miR-1224-5p	3	19	circRNA4960::X:89513503-89514803	457	471	+	-13.22	PPWPPPUQUPPPUQPPP
oar-miR-1224-5p	3	19	circRNA4960::X:89513503-89514803	471	488	+	-14.81	PPWPPPPQQPPPTTTPWPPP
oar-miR-1224-5p	3	19	circRNA4960::X:89513503-89514803	488	506	+	-12.45	PPWPPPUQUPPPUTTTUPPP
oar-miR-1224-5p	3	19	circRNA4960::X:89513503-89514803	506	526	+	-10.45	PPWPPPUQUWPPUTTTTTUPPP
oar-miR-1224-5p	3	19	circRNA4960::X:89513503-89514803	526	544	+	-16.74	PPWPPPWQUPPPTTTWPPPP
oar-miR-1224-5p	3	19	circRNA4960::X:89513503-89514803	544	580	+	-11.04	PPWPPPUUPPUTTUPUPPP
oar-miR-1224-5p	3	17	circRNA4960::X:89513503-89514803	586	599	+	-12.99	PPWPPPWQUPPPUPP
oar-miR-1224-5p	3	19	circRNA4960::X:89513503-89514803	599	617	+	-10.55	PPWPPPUQUWPPUTTTUPPP
oar-miR-1224-5p	3	19	circRNA4960::X:89513503-89514803	617	635	+	-13.61	PPWPPPWQUPPPUTTTUPPP
oar-miR-1224-5p	3	19	circRNA4960::X:89513503-89514803	635	671	+	-14.96	PPWPPPWPPWWUTTUUWPP
oar-miR-1224-5p	3	19	circRNA4960::X:89513503-89514803	671	689	+	-11.52	PPWPPPUUPPUTTUUUPPP
oar-miR-1224-5p	3	19	circRNA4960::X:89513503-89514803	689	707	+	-13.15	PPWPPPUQUPPPUTTTUPPP
oar-miR-1224-5p	3	17	circRNA4960::X:89513503-89514803	721	743	+	-13.01	PPWPPPTTTTTTTTPPUPPPWPW
oar-miR-1224-5p	3	19	circRNA4960::X:89513503-89514803	743	761	+	-13.15	PPWPPPUQUPPPUTTTUPPP
oar-miR-1224-5p	3	19	circRNA4960::X:89513503-89514803	779	797	+	-12.04	PPWPPPUPWPUUUTTUPPP
oar-miR-1224-5p	3	19	circRNA4960::X:89513503-89514803	797	815	+	-12.03	PPWPPPUQUPWPTTTPWPPP
oar-miR-1224-5p	1	19	circRNA4960::X:89513503-89514803	824	851	+	-16.84	WWPPPPPUTPPUTTTTWPPPWPPP
oar-miR-1224-5p	3	18	circRNA4960::X:89513503-89514803	863	887	+	-16.38	PPWPPPUTTTTTTTTTUPPWPPPPP
oar-miR-1224-5p	3	19	circRNA4960::X:89513503-89514803	887	905	+	-15.87	PPWPPPUQPPPPUTTTUPPP
oar-miR-1224-5p	1	18	circRNA4960::X:89513503-89514803	917	941	+	-15.98	WWWPPPPTTTPWUPPWPPPWP
oar-miR-1224-5p	3	19	circRNA4960::X:89513503-89514803	941	1013	+	-14.22	PPWPPPUUPPUUUTTUPPP
oar-miR-1224-5p	3	18	circRNA4960::X:89513503-89514803	1017	1031	+	-20.84	PPWPPPWQUPPPPPPP
oar-miR-1224-5p	3	18	circRNA4960::X:89513503-89514803	1053	1067	+	-12.15	PPWPPPUQWPUPPWPP
oar-miR-1224-5p	3	18	circRNA4960::X:89513503-89514803	1071	1085	+	-15.88	PPWPPPUQUWPPPWPP
oar-miR-1224-5p	3	18	circRNA4960::X:89513503-89514803	1089	1103	+	-16.68	PPWPPPUQUPPPPWPP
oar-miR-1224-5p	3	18	circRNA4960::X:89513503-89514803	1107	1139	+	-16.68	PPWPPPUQUPPPPWPP
oar-miR-1224-5p	3	18	circRNA4960::X:89513503-89514803	1143	1157	+	-14.78	PPWPPPUQUWPPPWPP
oar-miR-1224-5p	3	18	circRNA4960::X:89513503-89514803	1161	1175	+	-16.68	PPWPPPUQUPPPPWPP
oar-miR-1224-5p	3	18	circRNA4960::X:89513503-89514803	1179	1193	+	-17.38	PPWPPPUQUPPPPWPP
oar-miR-1224-5p	3	19	circRNA4960::X:89513503-89514803	1193	1213	+	-10.85	PPWPPPPUWPUPPUTTTTPPP

## Sheet: circRNA2342.oar-miR-212-3p
RIsearch2 filtered binding sites on circRNA2342 for oar-miR-212-3p
Query (miRNA)	Start pos on query	End pos on query	Target sequence (circRNA)	Start pos on target	End pos on target	Strand on target	Binding energy (kcal/mol)	Interaction structure
oar-miR-212-3p	3	11	circRNA2342::13:57235612-57254059	930	938	+	-14.26	PPPPPPPPP
oar-miR-212-3p	1	20	circRNA2342::13:57235612-57254059	1330	1352	+	-10.76	WPPPPWPUTTTPPPPUUPUUPPP
oar-miR-212-3p	3	21	circRNA2342::13:57235612-57254059	1854	1878	+	-10.89	PPPWPPUUUPWPPPUTTTTTTUPPP
oar-miR-212-3p	1	16	circRNA2342::13:57235612-57254059	3156	3171	+	-16.27	WPPPPPUUUPPPPWPP
oar-miR-212-3p	3	20	circRNA2342::13:57235612-57254059	3365	3384	+	-12.88	PPPPPPPUUTTPPUPPUPPP
oar-miR-212-3p	1	15	circRNA2342::13:57235612-57254059	3843	3862	+	-11.03	WPPPPPWPWUTTTTTUPPPP
oar-miR-212-3p	1	20	circRNA2342::13:57235612-57254059	4333	4352	+	-10.96	PPPPPPWUTUPPPUUUQUPWP
oar-miR-212-3p	1	21	circRNA2342::13:57235612-57254059	4646	4665	+	-11.35	PPPPPWWUTTTPPPPWQQQQPPPP
oar-miR-212-3p	1	15	circRNA2342::13:57235612-57254059	6134	6152	+	-12.11	PPPPPWUPPPPTTTTPPPP
oar-miR-212-3p	1	14	circRNA2342::13:57235612-57254059	6432	6452	+	-10.58	WPPPPPWUTTTTTTTUPPPPP
oar-miR-212-3p	3	21	circRNA2342::13:57235612-57254059	6980	6993	+	-13.96	PPPPPPQQQQQQPPPTPPPP
oar-miR-212-3p	1	20	circRNA2342::13:57235612-57254059	7063	7087	+	-10.83	WPPPPPUTTUUTUPPPUTTUUPPPP
oar-miR-212-3p	3	19	circRNA2342::13:57235612-57254059	8642	8662	+	-10.98	PPPPWPTTTPPPUUPPUTPWP
oar-miR-212-3p	3	19	circRNA2342::13:57235612-57254059	8789	8803	+	-13.99	PPPPPPWPPQQPPUUPP
oar-miR-212-3p	1	15	circRNA2342::13:57235612-57254059	9158	9174	+	-12.78	WPPPPWUUTTPPPPPWP
oar-miR-212-3p	1	21	circRNA2342::13:57235612-57254059	9956	9981	+	-10.57	WPPPPPPUTTTTTUPPUPWUUUUPPP
oar-miR-212-3p	3	13	circRNA2342::13:57235612-57254059	10892	10903	+	-11.56	PPPPPPTPPPPW
oar-miR-212-3p	3	21	circRNA2342::13:57235612-57254059	11600	11621	+	-11.13	PPPWWPTTWPPUPWPUUTWPPP
oar-miR-212-3p	3	20	circRNA2342::13:57235612-57254059	11624	11644	+	-17.3	PPPPPPTPPPPUWPUTTPWPP
oar-miR-212-3p	3	20	circRNA2342::13:57235612-57254059	12244	12263	+	-13.95	PPPWWPWTTTPPUQPPPPWPP
oar-miR-212-3p	2	21	circRNA2342::13:57235612-57254059	12549	12570	+	-13.57	PPPPPWUUUPPPPTTPPUWPPP
oar-miR-212-3p	3	20	circRNA2342::13:57235612-57254059	13766	13785	+	-13.76	PPPPPPTTPPPQUPPUTUPPP
oar-miR-212-3p	2	20	circRNA2342::13:57235612-57254059	14885	14903	+	-10.62	PPPPPPPUUUUQUUTUPWPP
oar-miR-212-3p	2	19	circRNA2342::13:57235612-57254059	15579	15607	+	-14	PPPPPWUTUPPPUPPPUPP
oar-miR-212-3p	1	16	circRNA2342::13:57235612-57254059	15667	15685	+	-10.42	WPPPPPUUUPPTTTPPPPP
oar-miR-212-3p	1	20	circRNA2342::13:57235612-57254059	16711	16730	+	-13.16	WPPPPPPPUUPPPUUUUUPP
oar-miR-212-3p	3	20	circRNA2342::13:57235612-57254059	16981	16993	+	-14.71	PPPPWPWQQQQQPPPWPP
oar-miR-212-3p	3	20	circRNA2342::13:57235612-57254059	17517	17538	+	-14.66	PPPPPPWUPPWTTTTWPPPWWP

## Sheet: circRNA2342.oar-miR-269-5p
RIsearch2 filtered binding sites on circRNA2342 for oar-miR-369-5p
Query (miRNA)	Start pos on query	End pos on query	Target sequence (circRNA)	Start pos on target	End pos on target	Strand on target	Binding energy (kcal/mol)	Interaction structure
oar-miR-369-5p	1	22	circRNA2342::13:57235612-57254059	7699	7717	+	-10.95	PPPWPWUQQQQPPWPWTPWPPWP
oar-miR-369-5p	1	22	circRNA2342::13:57235612-57254059	8658	8675	+	-10.26	PWPWPWQPPUPPWPPWPQQQPP
oar-miR-369-5p	2	22	circRNA2342::13:57235612-57254059	12155	12170	+	-12.15	PPWPPPUQQQQQWPWPPWPWP
oar-miR-369-5p	1	19	circRNA2342::13:57235612-57254059	12301	12319	+	-11.95	PPPPPPUQPWPTPPWPWPWP
oar-miR-369-5p	2	22	circRNA2342::13:57235612-57254059	13582	13600	+	-12.63	PPWPWPTTTPPPPPUQQQQQUPPP
oar-miR-369-5p	2	22	circRNA2342::13:57235612-57254059	14308	14328	+	-10.2	WPWPWPTPPWPPWUQUUUUUPP
oar-miR-369-5p	3	20	circRNA2342::13:57235612-57254059	18217	18240	+	-10.43	PWPWPPPTTPPWPPPUTTTTUPPP

## Sheet: circRNA2342.oar-miR-370-5p
RIsearch2 filtered binding sites on circRNA2342 for oar-miR-370-5p
Query (miRNA)	Start pos on query	End pos on query	Target sequence (circRNA)	Start pos on target	End pos on target	Strand on target	Binding energy (kcal/mol)	Interaction structure
oar-miR-370-5p	1	20	circRNA2342::13:57235612-57254059	1197	1210	+	-15.5	PPPPPPUQQQQQQPPPPPWW
oar-miR-370-5p	3	15	circRNA2342::13:57235612-57254059	1367	1385	+	-11.86	PPWPPPTTTTPPPTTPPPP
oar-miR-370-5p	2	15	circRNA2342::13:57235612-57254059	1819	1832	+	-10.76	PWWWPPPUWPPPPP
oar-miR-370-5p	2	18	circRNA2342::13:57235612-57254059	1900	1914	+	-16.1	PPPWPPPPUQQPWWPPW
oar-miR-370-5p	3	22	circRNA2342::13:57235612-57254059	2011	2033	+	-12.97	WPWPPPTTTWPPUUUWPPPUWPP
oar-miR-370-5p	2	18	circRNA2342::13:57235612-57254059	2323	2343	+	-14.95	PWPPPPUTTTUTUPPPPPPPW
oar-miR-370-5p	1	19	circRNA2342::13:57235612-57254059	2920	2940	+	-19.8	PPPPPPUTTTPWPPPPPPQPPP
oar-miR-370-5p	1	20	circRNA2342::13:57235612-57254059	3533	3553	+	-16.61	PPWPWPUTPWUUUPWPPPPPW
oar-miR-370-5p	1	11	circRNA2342::13:57235612-57254059	3685	3696	+	-11.1	PPPPPPPUTPWP
oar-miR-370-5p	3	20	circRNA2342::13:57235612-57254059	5031	5051	+	-11.38	WWPPPPWPUTTTUPPPPUPWW
oar-miR-370-5p	3	20	circRNA2342::13:57235612-57254059	5543	5560	+	-14.28	PPWPPPWQPPUTUWPPPWP
oar-miR-370-5p	3	20	circRNA2342::13:57235612-57254059	5745	5775	+	-21.01	PPWPPPUPPPPQWPPPWP
oar-miR-370-5p	1	22	circRNA2342::13:57235612-57254059	5799	5823	+	-10.45	PPPWWPUTTTTUWPPPPPUPUQUPPP
oar-miR-370-5p	3	18	circRNA2342::13:57235612-57254059	5858	5870	+	-14.43	PPWPPPUUQQQPPPPP
oar-miR-370-5p	1	20	circRNA2342::13:57235612-57254059	6445	6468	+	-10.91	PPWWWPPTUQUPPPPPPTTTTPPWP
oar-miR-370-5p	2	16	circRNA2342::13:57235612-57254059	6491	6505	+	-12.02	PWPPPPPUUUPPWWP
oar-miR-370-5p	1	17	circRNA2342::13:57235612-57254059	7053	7067	+	-16.66	PUPPWPPPPWPWQQWPP
oar-miR-370-5p	2	20	circRNA2342::13:57235612-57254059	7139	7163	+	-13.75	PPPPPPUTTPPPWUWPPTTTTPPPW
oar-miR-370-5p	1	20	circRNA2342::13:57235612-57254059	7278	7301	+	-11.11	PPPWWPTUPUTWPPPWTTUPPPPP
oar-miR-370-5p	1	21	circRNA2342::13:57235612-57254059	7314	7333	+	-13.74	PPPPWPQQUWPPPWTWPPUWWP
oar-miR-370-5p	1	14	circRNA2342::13:57235612-57254059	7463	7487	+	-15.61	PPPWPPPPTTTTWPPPPW
oar-miR-370-5p	1	19	circRNA2342::13:57235612-57254059	7695	7713	+	-23.22	PPPPPPPPUUPPPUUPPPW
oar-miR-370-5p	1	18	circRNA2342::13:57235612-57254059	8542	8558	+	-13.93	PPWPPPQQPWPUUTPPPPP
oar-miR-370-5p	1	21	circRNA2342::13:57235612-57254059	8557	8581	+	-14.58	PPPPWPTTTPPUUPUPPPPUTPWWP
oar-miR-370-5p	1	20	circRNA2342::13:57235612-57254059	8657	8676	+	-13.7	PPWWWPPPUQUTUPPWPPPWW
oar-miR-370-5p	1	22	circRNA2342::13:57235612-57254059	8722	8741	+	-13.33	PPWPWPUPWPUQQPPPPUUWPP
oar-miR-370-5p	1	15	circRNA2342::13:57235612-57254059	8855	8866	+	-12.41	PPPPWPQQQWPPPPW
oar-miR-370-5p	3	20	circRNA2342::13:57235612-57254059	9526	9545	+	-12.54	WPWPPPUTTUUUPPUPPPPW
oar-miR-370-5p	1	20	circRNA2342::13:57235612-57254059	9612	9635	+	-11.75	PUPPPPPPUTTTTUUUUUWPPWPP
oar-miR-370-5p	2	13	circRNA2342::13:57235612-57254059	9893	9902	+	-10.16	PPPWPPQQPPPP
oar-miR-370-5p	1	19	circRNA2342::13:57235612-57254059	10411	10427	+	-21.16	PPPPWPQPPPPQPPWPPPP
oar-miR-370-5p	3	17	circRNA2342::13:57235612-57254059	10528	10551	+	-11.28	PPPPPPWTUPUTTTTTTTTPWPPP
oar-miR-370-5p	1	22	circRNA2342::13:57235612-57254059	10724	10739	+	-12.86	PPPPPPUQQQQQQUPPPPUUPP
oar-miR-370-5p	2	15	circRNA2342::13:57235612-57254059	10799	10811	+	-11.81	PWWPPPPPQPPPPW
oar-miR-370-5p	3	22	circRNA2342::13:57235612-57254059	10888	10907	+	-15.88	PPPPPPTPPPPUQUPPWWPPP
oar-miR-370-5p	2	17	circRNA2342::13:57235612-57254059	10952	10972	+	-12	PWPWPPPTWPPPUTTTTPPPP
oar-miR-370-5p	1	18	circRNA2342::13:57235612-57254059	11052	11067	+	-15.51	PPPPPPPTPWPPQQQWPPP
oar-miR-370-5p	1	22	circRNA2342::13:57235612-57254059	11148	11168	+	-10.85	PPWPPPUQQQQUPPPPUTTTUPWPP
oar-miR-370-5p	2	22	circRNA2342::13:57235612-57254059	11268	11287	+	-11.05	PPPPPPUUQUUUUWPPPUWPP
oar-miR-370-5p	3	14	circRNA2342::13:57235612-57254059	11464	11475	+	-18.56	PPPPPPWPPWPW
oar-miR-370-5p	2	19	circRNA2342::13:57235612-57254059	11530	11552	+	-21.64	PPPPPPPUUPPPPTTTTTPPPPW
oar-miR-370-5p	3	19	circRNA2342::13:57235612-57254059	11695	11708	+	-12.29	PPWPPPQQQPPUUPPPP
oar-miR-370-5p	3	15	circRNA2342::13:57235612-57254059	11736	11759	+	-13.16	PPWPPPTTTTTTTTTTTWPPPPPP
oar-miR-370-5p	3	20	circRNA2342::13:57235612-57254059	12289	12309	+	-13.98	PPPPPPWTTPPUUTPWPPWPP
oar-miR-370-5p	1	18	circRNA2342::13:57235612-57254059	12437	12467	+	-13.57	PPPPPPPUQWPUUTPWPPP
oar-miR-370-5p	1	20	circRNA2342::13:57235612-57254059	12509	12529	+	-16.76	PPPPPPTTTTTPPPWQQQQPPPPWW
oar-miR-370-5p	2	18	circRNA2342::13:57235612-57254059	12563	12576	+	-11.63	PPPPPPUQQQUPUPPPP
oar-miR-370-5p	2	16	circRNA2342::13:57235612-57254059	12580	12604	+	-11.75	PPPPPPTTTTPPPUTTTTTTWPPPP
oar-miR-370-5p	3	15	circRNA2342::13:57235612-57254059	13968	13984	+	-10.02	PPPPPPWTTTTUUWPPP
oar-miR-370-5p	1	19	circRNA2342::13:57235612-57254059	14313	14342	+	-13.26	PPWPWPPQQQQQQPPPPPW
oar-miR-370-5p	2	18	circRNA2342::13:57235612-57254059	14369	14393	+	-12.17	PPPWPPPWUTTTTTTTTUUUUPPPP
oar-miR-370-5p	1	10	circRNA2342::13:57235612-57254059	14670	14679	+	-14.66	PPPPPPPPWP
oar-miR-370-5p	3	19	circRNA2342::13:57235612-57254059	15262	15281	+	-12.83	WPPPPPUUPWPPWUTTTPPP
oar-miR-370-5p	2	16	circRNA2342::13:57235612-57254059	15387	15408	+	-11.19	PWPPPPPUTTTTTTTUUUPPPP
oar-miR-370-5p	2	21	circRNA2342::13:57235612-57254059	15601	15621	+	-10.46	PWPWPPUTPPUUUWWPPPPWP
oar-miR-370-5p	1	18	circRNA2342::13:57235612-57254059	15709	15732	+	-10.48	PPWWPPUPUTTUPWPPPTTTTPPP
oar-miR-370-5p	2	22	circRNA2342::13:57235612-57254059	15918	15940	+	-18.46	PPPWPPPQPPPPPPUTTTUUWPPP
oar-miR-370-5p	2	17	circRNA2342::13:57235612-57254059	17012	17031	+	-10.4	PPPPPPUTTTTPWPUPUWPP
oar-miR-370-5p	1	22	circRNA2342::13:57235612-57254059	17039	17064	+	-12.58	PPPPPPPTTTPPUPWUTTUQUUPWPPP
oar-miR-370-5p	3	19	circRNA2342::13:57235612-57254059	17148	17167	+	-13.46	WPPPPPUWPPTTTPWUPPPP
oar-miR-370-5p	3	20	circRNA2342::13:57235612-57254059	17736	17750	+	-14.1	WPWPPPPUQQPPPPQPWP
oar-miR-370-5p	1	16	circRNA2342::13:57235612-57254059	17919	17942	+	-10.97	PPWPPPPPUUUUUTTTWPP
oar-miR-370-5p	1	19	circRNA2342::13:57235612-57254059	18112	18132	+	-13.15	PPPWPPPPTTTWPPUPWUQPPP

## Sheet: circRNA2342.oar-miR-383-5p
RIsearch2 filtered binding sites on circRNA2342 for oar-miR-383-5p
Query (miRNA)	Start pos on query	End pos on query	Target sequence (circRNA)	Start pos on target	End pos on target	Strand on target	Binding energy (kcal/mol)	Interaction structure
oar-miR-383-5p	3	22	circRNA2342::13:57235612-57254059	134	155	+	-16.24	PWPPPPTTUPUPWPPWPUPPPW
oar-miR-383-5p	2	22	circRNA2342::13:57235612-57254059	272	290	+	-13.91	WPPPPPPUPPPWUUUQQWPPP
oar-miR-383-5p	2	22	circRNA2342::13:57235612-57254059	587	607	+	-13.63	WPPPPPTPPWPPPUQUPPUWPW
oar-miR-383-5p	2	22	circRNA2342::13:57235612-57254059	1197	1213	+	-13.55	WPPPPPQQQPPUQPPPWWPPW
oar-miR-383-5p	2	21	circRNA2342::13:57235612-57254059	1432	1449	+	-11.69	PPWPPPPUUUUPPWUQQWPP
oar-miR-383-5p	2	19	circRNA2342::13:57235612-57254059	1463	1480	+	-11.09	PPWPPPUUWPWUPWUPPP
oar-miR-383-5p	1	14	circRNA2342::13:57235612-57254059	1602	1615	+	-10.01	PWPPPPWUPPPPWP
oar-miR-383-5p	3	22	circRNA2342::13:57235612-57254059	1737	1757	+	-16.6	PPPPPPPPPWTUPWWUUUWPP
oar-miR-383-5p	2	22	circRNA2342::13:57235612-57254059	2005	2025	+	-15.07	PPPPPPUTUQQUPPWUTUPPPPP
oar-miR-383-5p	1	22	circRNA2342::13:57235612-57254059	2577	2601	+	-10.23	PWPPPPPTTTTTTTTUPPPPPUQQQQQWPW
oar-miR-383-5p	1	20	circRNA2342::13:57235612-57254059	3146	3165	+	-11.32	PWPWPPPUUWPPUUPPPPUP
oar-miR-383-5p	3	20	circRNA2342::13:57235612-57254059	3631	3651	+	-13.66	PPPPWPTTTPPUPPPWUPPPP
oar-miR-383-5p	2	22	circRNA2342::13:57235612-57254059	3927	3952	+	-14.08	WPPPPPPTTTPPWPPPUUPUTTPWPW
oar-miR-383-5p	1	22	circRNA2342::13:57235612-57254059	4032	4051	+	-14.25	PWPWPPUQQPPWQPPPPPTPPPW
oar-miR-383-5p	3	22	circRNA2342::13:57235612-57254059	4053	4070	+	-10.28	PPPPWPUWPWWPUQQUPPPW
oar-miR-383-5p	3	22	circRNA2342::13:57235612-57254059	4740	4757	+	-16.31	PWPPPPPPWPQQPPPPPUPP
oar-miR-383-5p	1	20	circRNA2342::13:57235612-57254059	5297	5317	+	-12.43	PWPWPPPPPUTUWWPWPPUPP
oar-miR-383-5p	1	22	circRNA2342::13:57235612-57254059	5355	5379	+	-12.06	PWPWPPTTWPPWPWTTPPPPWQWPPP
oar-miR-383-5p	1	22	circRNA2342::13:57235612-57254059	6144	6165	+	-10.8	PPPPPPUTTUUPWPWPWUQQWWPP
oar-miR-383-5p	1	22	circRNA2342::13:57235612-57254059	6445	6467	+	-12.33	PWPWPPPPPUUQQQWPPWTTTTWPPP
oar-miR-383-5p	1	21	circRNA2342::13:57235612-57254059	7577	7611	+	-11.43	PPPPPPPPTTTTTTTTPPWUPPPUQQUPP
oar-miR-383-5p	2	20	circRNA2342::13:57235612-57254059	8124	8142	+	-12.62	PPPPPPUUWPWWPUUPPPW
oar-miR-383-5p	1	21	circRNA2342::13:57235612-57254059	8182	8205	+	-19.36	PPPWPPPUPPPPPUTTUUUTUPPP
oar-miR-383-5p	1	21	circRNA2342::13:57235612-57254059	8891	8911	+	-17.6	PPPWPPWPPPPPUUUUPPWUP
oar-miR-383-5p	1	21	circRNA2342::13:57235612-57254059	9497	9516	+	-16.26	PPPPPPPTPPPPUPPQQPPWWP
oar-miR-383-5p	2	21	circRNA2342::13:57235612-57254059	10140	10165	+	-12.49	PPWPPPPPUTTUUUPWPPTTTTPPWP
oar-miR-383-5p	2	20	circRNA2342::13:57235612-57254059	10227	10246	+	-13.26	WPWPPPPTPPWPPUPWWPWP
oar-miR-383-5p	3	18	circRNA2342::13:57235612-57254059	10593	10607	+	-13.64	PPPPPPPPWQUPWPPW
oar-miR-383-5p	2	22	circRNA2342::13:57235612-57254059	11559	11579	+	-16.27	PPWPPPPUTTWPPPPUQQUPWPW
oar-miR-383-5p	2	22	circRNA2342::13:57235612-57254059	12425	12448	+	-11.89	WPWPPPPTTUWPUUTUWPPPPUPP
oar-miR-383-5p	2	22	circRNA2342::13:57235612-57254059	12462	12483	+	-11.72	PPWPPWPUTTTUPWUPWUQQPPPW
oar-miR-383-5p	3	20	circRNA2342::13:57235612-57254059	12865	12882	+	-12.14	PPPPPPPPUUUUUUUPPP
oar-miR-383-5p	3	18	circRNA2342::13:57235612-57254059	13126	13143	+	-10.86	PWPPPPTTTPPPQWPWPPW
oar-miR-383-5p	2	20	circRNA2342::13:57235612-57254059	13586	13600	+	-10.5	PPWPPWPQQPPUQQWPPPP
oar-miR-383-5p	1	22	circRNA2342::13:57235612-57254059	13622	13643	+	-14.74	PWPPPPWTTUPPPUPPWQQPPPPP
oar-miR-383-5p	1	22	circRNA2342::13:57235612-57254059	14718	14738	+	-11.74	PWPWPPUUPPPWUUPWUQUWPP
oar-miR-383-5p	2	22	circRNA2342::13:57235612-57254059	15243	15261	+	-13.98	WPPPPPPUQUPPPQPPPUWPW
oar-miR-383-5p	1	15	circRNA2342::13:57235612-57254059	15746	15769	+	-12.06	PWPWPPPTTTTTTTTTPPPPPPPP
oar-miR-383-5p	3	22	circRNA2342::13:57235612-57254059	16143	16165	+	-11.79	PWPPPPQQPWUUWPPPTTTTTPPPP
oar-miR-383-5p	3	22	circRNA2342::13:57235612-57254059	16577	16601	+	-11.73	PPPPPPPPWUTPPUUWPWTTTTPPW
oar-miR-383-5p	2	20	circRNA2342::13:57235612-57254059	17036	17053	+	-11.68	PPWPPPUQPWPPUPUUPPP
oar-miR-383-5p	1	22	circRNA2342::13:57235612-57254059	17963	17981	+	-13.23	PWPPPPPUPPWUUQQQWPWPPP

## Sheet: circRNA2342.oar-miR-409-5p
RIsearch2 filtered binding sites on circRNA2342 for oar-miR-409-5p
Query (miRNA)	Start pos on query	End pos on query	Target sequence (circRNA)	Start pos on target	End pos on target	Strand on target	Binding energy (kcal/mol)	Interaction structure
oar-miR-409-5p	2	22	circRNA2342::13:57235612-57254059	1362	1385	+	-12.25	PPWWPPPUPPPUTTUUPPUTPWPP
oar-miR-409-5p	3	20	circRNA2342::13:57235612-57254059	1395	1411	+	-10.57	PPWPPPUQQPPUTUPPPWP
oar-miR-409-5p	1	20	circRNA2342::13:57235612-57254059	1893	1914	+	-10.34	PPPWWPPUUUUWPPPUTTWPPP
oar-miR-409-5p	2	21	circRNA2342::13:57235612-57254059	1948	1967	+	-17.89	PWPPPPPPWPUPUUPWWWWP
oar-miR-409-5p	3	17	circRNA2342::13:57235612-57254059	2027	2043	+	-14.45	PPWPPPUTTPPPPUPPP
oar-miR-409-5p	1	22	circRNA2342::13:57235612-57254059	2324	2343	+	-13.52	PWPPWPUTPPUUQQQPPPWPPPP
oar-miR-409-5p	1	21	circRNA2342::13:57235612-57254059	3671	3695	+	-13.14	PPPPWPUTTPPPPPUTTUUUUUWPP
oar-miR-409-5p	2	21	circRNA2342::13:57235612-57254059	5739	5761	+	-13.07	PPWWPPPUTTTTUPPPUQPPPWUP
oar-miR-409-5p	3	23	circRNA2342::13:57235612-57254059	6654	6677	+	-11.09	WWWPPPPWUWPPUTTPPWPUTPPW
oar-miR-409-5p	2	20	circRNA2342::13:57235612-57254059	7047	7065	+	-13.35	PPWWPPTPPUQWPPUPWWWP
oar-miR-409-5p	1	21	circRNA2342::13:57235612-57254059	7687	7712	+	-17.37	PPPPWPPPUTTTTTUPPPPUUUUPPP
oar-miR-409-5p	1	23	circRNA2342::13:57235612-57254059	7847	7868	+	-10.71	PPPWPPUTTUUPPPPQQQPPWUPPP
oar-miR-409-5p	3	19	circRNA2342::13:57235612-57254059	8157	8177	+	-10.8	PWWPPPUTTUPPPUTTUPPPP
oar-miR-409-5p	3	22	circRNA2342::13:57235612-57254059	8601	8619	+	-13.55	PWWPPPPUTPPQPPPPWQWPP
oar-miR-409-5p	3	23	circRNA2342::13:57235612-57254059	9987	10010	+	-14.45	PWPPPPPUTPPUPPPUTTUUPPPW
oar-miR-409-5p	2	23	circRNA2342::13:57235612-57254059	10527	10551	+	-11.95	PPPWPPUTTTTTUPPWPUUQQWWPPPP
oar-miR-409-5p	2	17	circRNA2342::13:57235612-57254059	10890	10907	+	-10.37	PPPWPPUUTTUUUPPPPP
oar-miR-409-5p	1	23	circRNA2342::13:57235612-57254059	10951	10972	+	-10.43	PWPWWPPUUUUUUUPPUQPPPPW
oar-miR-409-5p	1	23	circRNA2342::13:57235612-57254059	11268	11287	+	-10.2	PPPPWPUUUTWPWPPUQQQQPPPW
oar-miR-409-5p	2	23	circRNA2342::13:57235612-57254059	11453	11475	+	-11.94	PPPWPPTTTPPUPPQPPPWWQUPPP
oar-miR-409-5p	1	22	circRNA2342::13:57235612-57254059	11529	11552	+	-15.2	PPPPWPPPUTTTTTTTWPPPPQQQQQPPP
oar-miR-409-5p	2	21	circRNA2342::13:57235612-57254059	11685	11708	+	-11.16	PPWWPPTTTPPWUTPPUUUWWPPP
oar-miR-409-5p	3	21	circRNA2342::13:57235612-57254059	12097	12111	+	-12.4	WWWPPPPUQQQQPPWWPPP
oar-miR-409-5p	2	21	circRNA2342::13:57235612-57254059	12285	12309	+	-11.6	PPPWPPUTTTPWPTTWPPPUPPPPP
oar-miR-409-5p	3	22	circRNA2342::13:57235612-57254059	12479	12500	+	-10.09	PWWPPPUUUPPPTPPWPUTUPP
oar-miR-409-5p	1	22	circRNA2342::13:57235612-57254059	12554	12576	+	-11.91	PPPPWPUQUUPPPPTPPUUTUPPP
oar-miR-409-5p	2	17	circRNA2342::13:57235612-57254059	12739	12752	+	-16.65	PPPPPPPUQQPPPPPW
oar-miR-409-5p	1	13	circRNA2342::13:57235612-57254059	14321	14342	+	-10.15	PPPWWPUTTTTTTTTTPPWPPP
oar-miR-409-5p	1	21	circRNA2342::13:57235612-57254059	14656	14678	+	-10.01	PPPPWPPUQUPPUUUUTTTWPPPP
oar-miR-409-5p	1	13	circRNA2342::13:57235612-57254059	14963	14979	+	-11.63	PPPWPPPUTTTTUPPPP
oar-miR-409-5p	3	21	circRNA2342::13:57235612-57254059	15225	15248	+	-10.25	PPWPPPUTTTPPPUUPPUTTUPPP
oar-miR-409-5p	1	22	circRNA2342::13:57235612-57254059	15310	15333	+	-18.28	PPPPPPPPPUUUQPPPWUTTTUPPP
oar-miR-409-5p	1	21	circRNA2342::13:57235612-57254059	15387	15408	+	-11.88	PWPPWPPPQPPPUQUTTTUUWPPP
oar-miR-409-5p	1	21	circRNA2342::13:57235612-57254059	15918	15940	+	-10.35	PPPWWPPUPUUUUUTTUPWWPWP
oar-miR-409-5p	3	23	circRNA2342::13:57235612-57254059	16132	16153	+	-10.12	PPWPPPUQUPPUTTUUUUUPPPW
oar-miR-409-5p	1	23	circRNA2342::13:57235612-57254059	17009	17031	+	-10.91	PPPPWPUQUPPTPPUPPUUWWPPW
oar-miR-409-5p	1	21	circRNA2342::13:57235612-57254059	17042	17063	+	-11.67	PPPPWPUTUPPPUPPUUUUPPP
oar-miR-409-5p	1	23	circRNA2342::13:57235612-57254059	17959	17981	+	-12.07	PWWPWPUPUPPPPPUUUWPPPPW

## Sheet: circRNA8181.oar-miR-124-3p
RIsearch2 filtered binding sites on circRNA8181 for oar-miR-124-3p
Query (miRNA)	Start pos on query	End pos on query	Target sequence (circRNA)	Start pos on target	End pos on target	Strand on target	Binding energy (kcal/mol)	Interaction structure
oar-miR-124-3p	3	21	circRNA8181::5:40702966-40708830	173	190	+	-16.2	PPPPPPUUTWPPPUQQUPPP
oar-miR-124-3p	1	21	circRNA8181::5:40702966-40708830	1699	1717	+	-17.28	WPPPPPUPUQQUWPPPUPPPP
oar-miR-124-3p	2	19	circRNA8181::5:40702966-40708830	1766	1788	+	-16.13	PPPWPPPUTTTPPPTTUWPPPPP
oar-miR-124-3p	3	20	circRNA8181::5:40702966-40708830	2211	2224	+	-14.1	PPPPPPUPWPUQQQQWPP
oar-miR-124-3p	1	20	circRNA8181::5:40702966-40708830	2257	2281	+	-11.05	WPPWPPUUPPWUTTTTTUUUUPPPP
oar-miR-124-3p	1	19	circRNA8181::5:40702966-40708830	2916	2934	+	-15.4	WPPPPPUUPPWPUUUPWPP
oar-miR-124-3p	2	22	circRNA8181::5:40702966-40708830	3535	3555	+	-11.81	PPWWPPQPPUUTUPPPUPPPPP
oar-miR-124-3p	1	20	circRNA8181::5:40702966-40708830	4282	4304	+	-13.33	PPPPWPTTPPUTTTUPPWPQQPPPP
oar-miR-124-3p	2	21	circRNA8181::5:40702966-40708830	4354	4377	+	-19.06	PPPPPPPUPUTTTTUPPUUPPPPP
oar-miR-124-3p	1	20	circRNA8181::5:40702966-40708830	4726	4747	+	-15.75	PPPPWPUTTTUPPWPUUQPPPPP
oar-miR-124-3p	3	14	circRNA8181::5:40702966-40708830	4772	4792	+	-14.23	PPPPPPUTTUPPPP
oar-miR-124-3p	3	21	circRNA8181::5:40702966-40708830	4965	4983	+	-14.33	PWPPPPUUWPPUUUUWPPP
oar-miR-124-3p	3	20	circRNA8181::5:40702966-40708830	5343	5361	+	-13.31	PPWPPPUQUUPPPTTPPWPP
oar-miR-124-3p	2	21	circRNA8181::5:40702966-40708830	5508	5533	+	-12.97	PPWWPPPPPTTTWPPUUUTTTUUPPP
oar-miR-124-3p	3	20	circRNA8181::5:40702966-40708830	5544	5564	+	-14.73	PPWPPPWPWUUPPPPUTTTPP
oar-miR-124-3p	3	20	circRNA8181::5:40702966-40708830	5657	5672	+	-11.11	PPWPPPUQQUUPPUWWPP
oar-miR-124-3p	3	20	circRNA8181::5:40702966-40708830	5676	5690	+	-14.49	PPPPPPUUPPQQQPWWPP
oar-miR-124-3p	3	20	circRNA8181::5:40702966-40708830	5695	5709	+	-11.51	PPWPPPWUPPQQQPWWPP
