# Supplementary material for: Novel circRNA discovery in sheep shows evidence of high backsplice junction conservation
Source: Sci Rep. 2021 Jan 11;11:427. doi: 10.1038/s41598-020-79781-2 (PMC7801505; doi:10.1038/s41598-020-79781-2)
Supplement: Supplementary file 5 — Supplementary Table S3. [file 41598_2020_79781_MOESM5_ESM.xlsx]

## Sheet: Sheet1
Supplementary Table 3: Top highly expressed circRNAs in encephalon and PBMCs. From each sample the 10 most expressed circRNAs where extracted. The column “Sample” describes in how many samples the circRNA has been detected as top 10.
Name	Chr	Start	End	Strand	Gene	Gene Name	Samples
Encephalon
circRNA4266	7	10226343	10245400	-	ENSOARG00000017295	HOMER1	12
circRNA1370	15	74333115	74346193	-	ENSOARG00000003032	PHF21A	12
circRNA4960	X	89513503	89514803	-		CDR1-AS*1	11
circRNA22	1	10099323	10102102	+	ENSOARG00000019470	ZMYM4	10
circRNA1805	18	66676757	66681832	+	ENSOARG00000005628	EIF5	9
circRNA2718	23	35401154	35419026	+	ENSOARG00000008819	ROCK1	7
circRNA598	10	28577657	28578297	-	ENSOARG00000010917	PDS5B	7
circRNA2217	2	146153913	146169101	+	ENSOARG00000005956	KCNH7	6
circRNA1395	16	6732929	6736996	+	ENSOARG00000004394	FAM169A	6
circRNA4387	7	48356079	48359956	+	ENSOARG00000020844	SLTM	6
circRNA438	1	234794720	234799994	-	ENSOARG00000004134	MED12L	5
circRNA1840	19	9567084	9578895	+	ENSOARG00000016371	ARPP21	5
circRNA913	12	42986759	43003148	+	ENSOARG00000009688	RERE*2	5
circRNA2780	23	58208176	58223449	+	ENSOARG00000005569	ZNF532	4
circRNA2747	23	43282769	43284768	-	ENSOARG00000001837	SPIRE1	2
circRNA969	12	68716251	68720208	+	ENSOARG00000009633	ANGEL2	2
circRNA4225	7	3056580	3056998	+	ENSOARG00000016256	KCNN2	2
circRNA3977	5	85636228	85648776	-	ENSOARG00000016099	MEF2C	2
circRNA4357	7	42641887	42642760	-	ENSOARG00000020735	ZNF609	1
circRNA317	1	171863910	171882996	+	ENSOARG00000019010	DZIP3	1
circRNA1601	17	52116136	52117521	+	ENSOARG00000006283	PITPNM2	1
circRNA3748	4	86579656	86598085	-	ENSOARG00000018580	AASS	1
circRNA4708	9	14695072	14695957	-	ENSOARG00000002124	ADGRB1	1
circRNA2092	2	82728978	82746338	-	ENSOARG00000013900	ZDHHC21	1
circRNA666	10	77178839	77187483	-	ENSOARG00000004729	NALCN	1
PBMCs
circRNA1097	10	11535094	11536868	-	ENSOARG00000006858	ELF1	13
circRNA2237	13	32987272	33001090	-		ZEB1*1	13
circRNA9166	7	43514992	43519072	-	ENSOARG00000020780	USP3	11
circRNA3570	18	1380967	1386808	-	ENSOARG00000009094	UBE3A	10
circRNA9195	7	48356079	48359956	+	ENSOARG00000020844	SLTM	8
circRNA4776	2	177871845	177873523	-			7
circRNA2303	13	46999890	47008442	-	ENSOARG00000017627	GPCPD1	7
circRNA7862	4	112437200	112438114	-	ENSOARG00000001140		5
circRNA1078	1	273591055	273596954	-	ENSOARG00000015604	SATB1	5
circRNA5791	23	37284690	37289374	+	ENSOARG00000009781	SMCHD1	5
circRNA3022	15	74333115	74346193	-	ENSOARG00000003032	PHF21A	5
circRNA1811	12	24282247	24297165	-	ENSOARG00000013880	AIDA	4
circRNA7465	3	207812049	207812406	+	ENSOARG00000007751	IFFO1	4
circRNA3410	17	52116136	52117521	+	ENSOARG00000006283	PITPNM2	4
circRNA6610	3	25707012	25707671	-	ENSOARG00000016596	SMC6	3
circRNA6790	3	61888465	61889612	+	ENSOARG00000000446	LIMS1	3
circRNA3496	17	62670908	62672930	-	ENSOARG00000013244	SPPL3	3
circRNA2644	14	45143572	45144245	+	ENSOARG00000004796	CD22	3
circRNA8972	7	12355216	12355633	-	ENSOARG00000018058	DENND4A	3
circRNA5601	22	21584852	21595148	-	ENSOARG00000016804	FBXW4	3
circRNA6617	3	28061734	28076540	-	ENSOARG00000017236	PUM2	2
circRNA4121	19	59224897	59225941	-	ENSOARG00000004600	EEFSEC	2
circRNA8856	6	115601583	115611675	-	ENSOARG00000015178	RNF4	2
circRNA8583	6	66537573	66540717	-		SENP6*1	1
circRNA9141	7	42256500	42256834	+	ENSOARG00000020714	PTGDR	1
circRNA7242	3	151073625	151077096	-	ENSOARG00000001039	RAP1B	1
circRNA4228	2	27958067	27961323	-	ENSOARG00000008048	FAM120A	1
circRNA5157	20	11010704	11011610	+	ENSOARG00000014288	FGD2	1
*1 Not annotated in Ensembl in sheep *2 Annotated as novel in Ensembl. circRNA homologous to a human one in that gene
